# Supplementary material for: The protein composition of exosomes released by prostate cancer cells is distinctly regulated by androgen receptor-antagonists and -agonist to stimulate growth of target cells
Source: Cell Commun Signal. 2024 Apr 8;22:219. doi: 10.1186/s12964-024-01584-z (PMC11000412; doi:10.1186/s12964-024-01584-z)
Supplement: Supplementary file 1 — Supplementary Material 1. [file 12964_2024_1584_MOESM1_ESM.xlsx]

## Sheet: Table S1
Table S1. Up/down-regulated proteins in exosomes isolated from SAL-treated cells
Protein	CHANGE	P_VALUE	regulation
TMEM79	5.27929	2.88e-05	UP_regulated
MICAL1	3.95823	2.98e-05	UP_regulated
S100P	3.89597	0.00159761	UP_regulated
SLC15A2	3.77337	2.1e-05	UP_regulated
AHNAK	3.67182	1e-13	UP_regulated
FKBP5	3.64138	1e-13	UP_regulated
RRAS	3.62157	1.26e-05	UP_regulated
HOMER2	3.44499	2.3e-11	UP_regulated
TOM1L2	3.36672	1e-13	UP_regulated
STEAP4	3.21083	0.00679747	UP_regulated
LRRC16A	3.18558	1e-13	UP_regulated
RHOU	3.17781	5.84e-09	UP_regulated
CALM1	3.13478	1e-13	UP_regulated
IQGAP2	3.07346	1e-13	UP_regulated
TMPRSS2	2.99923	5.88e-11	UP_regulated
FAM177A1	2.97543	1.7e-13	UP_regulated
SDCBP2	2.97152	0.00163602	UP_regulated
BICD2	2.96754	1e-13	UP_regulated
PFKFB2	2.96123	1e-13	UP_regulated
ARHGEF7	2.90211	2.04e-08	UP_regulated
C6orf132	2.89451	1e-13	UP_regulated
EHD1	2.87978	1e-13	UP_regulated
MAP2K1	2.83784	0.000128845	UP_regulated
SDK1	2.81001	1.79e-05	UP_regulated
PDLIM5	2.8061	1e-13	UP_regulated
SORD	2.79002	1e-13	UP_regulated
GPRC5C	2.78938	1e-13	UP_regulated
PTPRM	2.76366	5.14e-10	UP_regulated
TPM1	2.74487	0.00195942	UP_regulated
SLC35F2	2.72564	0.00163424	UP_regulated
NKX3-1	2.71814	8.96e-05	UP_regulated
SH3BGRL	2.70482	4.71e-09	UP_regulated
SLC9A3R2	2.69001	1e-13	UP_regulated
NDRG1	2.68933	1e-13	UP_regulated
ULBP2	2.67768	0.000429103	UP_regulated
PDXK	2.66562	4.32e-05	UP_regulated
PPM1A	2.64839	1e-13	UP_regulated
PACSIN1	2.62487	1.26e-10	UP_regulated
CD9	2.62006	0.00385888	UP_regulated
SPINT1	2.61945	1.42e-08	UP_regulated
MPP5	2.61389	1e-13	UP_regulated
JAG1	2.61001	0.0035186	UP_regulated
APPL2	2.60637	1e-13	UP_regulated
RHBDF1	2.59984	2.69e-08	UP_regulated
SLC44A4	2.5911	1.28e-06	UP_regulated
DSTN	2.58734	0.000209573	UP_regulated
CORO1B	2.57846	1e-13	UP_regulated
PPAP2A	2.56309	5.03e-05	UP_regulated
MYO1C	2.5629	1e-13	UP_regulated
C2orf76	2.55381	0.000699333	UP_regulated
PPFIBP2	2.53663	1e-13	UP_regulated
TST	2.52592	0.00701372	UP_regulated
BAIAP2	2.4995	1e-13	UP_regulated
SPECC1	2.498	1e-13	UP_regulated
NME2	2.49761	3.79e-05	UP_regulated
TNKS1BP1	2.49522	1e-13	UP_regulated
BAIAP2L1	2.47362	1e-13	UP_regulated
TAOK3	2.45869	1e-13	UP_regulated
ACTN4	2.4286	1e-13	UP_regulated
TMEM2	2.42572	3.06e-05	UP_regulated
TNFRSF10B	2.4232	1.8e-12	UP_regulated
FNBP1L	2.41149	1e-13	UP_regulated
HMGCS1	2.40335	1e-13	UP_regulated
ACTN1	2.38952	1e-13	UP_regulated
TPT1	2.38398	9.39e-08	UP_regulated
STARD10	2.38028	0.000616348	UP_regulated
IGF1R	2.34864	1e-13	UP_regulated
TMEM30A	2.34477	2.77e-06	UP_regulated
CDC42	2.34294	0.00103324	UP_regulated
ARHGAP28	2.33354	0.003149	UP_regulated
PHLDA2	2.32689	6.95e-08	UP_regulated
SLC16A3	2.32465	0.00023719	UP_regulated
GLIPR2	2.3196	9.86e-07	UP_regulated
PPFIBP1	2.31922	1e-13	UP_regulated
CAPZA2	2.31091	0.000502909	UP_regulated
C1orf21	2.3053	4.85e-11	UP_regulated
FGD4	2.30211	0.000109624	UP_regulated
IGBP1	2.28604	1e-13	UP_regulated
ABCC1	2.28565	1e-13	UP_regulated
MTUS1	2.28238	7.79e-09	UP_regulated
PACS1	2.28034	1e-13	UP_regulated
MYO9B	2.2517	0.00331441	UP_regulated
SPTBN2	2.24688	1e-13	UP_regulated
CTTN	2.23952	1e-13	UP_regulated
LACTB2	2.23758	1e-13	UP_regulated
AKT2	2.23722	5.47e-12	UP_regulated
MICALL1	2.22614	1e-13	UP_regulated
SMS	2.18781	1e-13	UP_regulated
PPP2R5E	2.17801	7.19e-08	UP_regulated
INADL	2.1682	1e-13	UP_regulated
EPS8L2	2.16594	1.38e-11	UP_regulated
MYO1B	2.1634	1e-13	UP_regulated
PCDH1	2.15731	9.92e-05	UP_regulated
GIPC1	2.14555	1.02e-12	UP_regulated
PARVA	2.1405	1.09e-07	UP_regulated
ERBB2IP	2.13419	1e-13	UP_regulated
DIP2A	2.1255	1e-13	UP_regulated
QDPR	2.12158	0.000920586	UP_regulated
PHLDB3	2.12026	3.06e-07	UP_regulated
LIMCH1	2.10926	1e-13	UP_regulated
DNM1L	2.1081	5.13e-13	UP_regulated
PALM	2.10539	0.000493518	UP_regulated
DBI	2.09954	2.97e-12	UP_regulated
PPP2R5A	2.09934	2.03e-09	UP_regulated
EPS15	2.08795	1e-13	UP_regulated
CBR1	2.0826	2.03e-09	UP_regulated
PGAM1	2.07431	6.89e-13	UP_regulated
NUMB	2.06799	2.98e-12	UP_regulated
RHOC	2.06174	1.29e-05	UP_regulated
WBP2	2.06039	1.77e-05	UP_regulated
IQGAP1	2.05886	1e-13	UP_regulated
AAK1	2.05747	1e-13	UP_regulated
COBLL1	2.05405	1e-13	UP_regulated
BASP1	2.04114	1e-13	UP_regulated
GPRC5B	2.03904	9.49e-05	UP_regulated
UBE2N	2.02034	0.000506527	UP_regulated
PLP1	2.012	0.00859691	UP_regulated
WASL	2.00619	0.000855114	UP_regulated
PKP2	2.00339	1e-13	UP_regulated
MERTK	2.00319	0.000107261	UP_regulated
MLPH	1.9945	2.27e-05	UP_regulated
C16orf13	1.99227	5.58e-05	UP_regulated
UAP1	1.99199	1e-13	UP_regulated
EHD3	1.99038	1e-13	UP_regulated
PRSS8	1.99023	4.78e-06	UP_regulated
PGM3	1.98922	5.01e-12	UP_regulated
PPP1R12A	1.98589	8.09e-12	UP_regulated
MME	1.979	1e-13	UP_regulated
ACTR3	1.9784	6.72e-10	UP_regulated
SPTAN1	1.97547	1e-13	UP_regulated
ZYX	1.97503	5.07e-05	UP_regulated
UTRN	1.97071	1e-13	UP_regulated
FAM129B	1.96666	4.6e-11	UP_regulated
CSNK1G3	1.96518	1e-13	UP_regulated
DLG3	1.95173	8.66e-11	UP_regulated
STAT3	1.95013	0.000122633	UP_regulated
C11orf54	1.94599	0.000124432	UP_regulated
WIPF2	1.93932	8.29e-10	UP_regulated
RSU1	1.93661	0.00105585	UP_regulated
TCEB1	1.92972	0.000275364	UP_regulated
ATP6V1F	1.92857	0.00230119	UP_regulated
KCNN2	1.92827	1.07e-09	UP_regulated
ACSS2	1.91968	4.03e-07	UP_regulated
MTMR2	1.9186	3.01e-05	UP_regulated
PRKAR2A	1.91568	2.87e-11	UP_regulated
KIF13B	1.91065	0.000199019	UP_regulated
C1orf116	1.90811	1e-13	UP_regulated
CDC42EP4	1.90005	1.86e-05	UP_regulated
FAM83F	1.89949	5.5e-09	UP_regulated
SNTB2	1.89931	1e-13	UP_regulated
TPD52	1.88252	1.77e-05	UP_regulated
AHCYL2	1.88242	5.06e-06	UP_regulated
ADH5	1.88105	3.23e-08	UP_regulated
OSTF1	1.88103	1.06e-06	UP_regulated
MPDZ	1.88071	7.49e-05	UP_regulated
SHROOM2	1.87406	1e-13	UP_regulated
STK38	1.87158	0.000977436	UP_regulated
COASY	1.86781	9.08e-06	UP_regulated
PCYT2	1.86388	0.0021293	UP_regulated
LYPLA2	1.86048	0.00726186	UP_regulated
STXBP2	1.85726	1e-13	UP_regulated
KCNMA1	1.85359	0.000399567	UP_regulated
CNDP2	1.8487	1e-13	UP_regulated
PROSER2	1.83818	6.68e-07	UP_regulated
MBP	1.83652	3.93e-09	UP_regulated
USP6NL	1.8354	3.18e-08	UP_regulated
SLC26A2	1.83368	0.00171309	UP_regulated
REPS2	1.83316	1e-13	UP_regulated
NAMPT	1.83173	2.62e-10	UP_regulated
CAPZB	1.83025	1.26e-10	UP_regulated
PSD3	1.82033	1e-13	UP_regulated
DPCD	1.81785	0.00264308	UP_regulated
RALBP1	1.81757	5.22e-10	UP_regulated
FAM89B	1.8172	0.00234331	UP_regulated
CNKSR2	1.81686	0.000680978	UP_regulated
GDI1	1.8166	1e-13	UP_regulated
ATP6V1E1	1.81358	4.46e-06	UP_regulated
ACSL1	1.81013	4.83e-05	UP_regulated
MYO1D	1.80339	1e-13	UP_regulated
GABARAPL2	1.79807	2.04e-05	UP_regulated
ATP8B1	1.78943	6.74e-10	UP_regulated
GIT1	1.77376	2.48e-08	UP_regulated
AKT1	1.77324	2.34e-13	UP_regulated
VCL	1.77203	1e-13	UP_regulated
PLCG1	1.76952	1.25e-05	UP_regulated
MICALL2	1.76792	9.6e-06	UP_regulated
SHROOM3	1.76438	2.32e-12	UP_regulated
NCDN	1.763	0.00169282	UP_regulated
STX3	1.76255	3.11e-11	UP_regulated
STK26	1.7604	0.00192865	UP_regulated
PMM2	1.75898	1.38e-05	UP_regulated
EPB41L5	1.75215	1.55e-06	UP_regulated
PARD6B	1.74541	0.000239149	UP_regulated
EPB41L4B	1.74524	1.51e-09	UP_regulated
STK39	1.74135	4.04e-10	UP_regulated
SLC2A1	1.74109	1e-13	UP_regulated
FLNB	1.73979	1e-13	UP_regulated
CLIC1	1.73852	1.6e-09	UP_regulated
SHC1	1.73758	1.81e-06	UP_regulated
SLK	1.73456	1e-13	UP_regulated
ITSN1	1.7283	0.00335923	UP_regulated
ARPC5L	1.72614	1.29e-06	UP_regulated
UBE2G1	1.72393	9.35e-06	UP_regulated
ERBB3	1.71986	1.05e-05	UP_regulated
HOMER1	1.71752	1e-13	UP_regulated
MMP15	1.71565	9.83e-06	UP_regulated
PTPRJ	1.71181	1e-13	UP_regulated
PTPN6	1.71168	2.4e-05	UP_regulated
LCP1	1.70704	1.7e-08	UP_regulated
SLC38A2	1.70628	6.63e-08	UP_regulated
SRC	1.70392	1.76e-10	UP_regulated
PRR15L	1.70234	3.36e-05	UP_regulated
HID1	1.70227	0.000190863	UP_regulated
RAB4A	1.696	4.58e-06	UP_regulated
EEF2	1.69402	1e-13	UP_regulated
TWF1	1.69089	6.28e-12	UP_regulated
DNM2	1.68971	1e-13	UP_regulated
EPHX2	1.68788	4.52e-05	UP_regulated
GMPPB	1.68686	0.000340918	UP_regulated
SCRIB	1.68428	1e-13	UP_regulated
LDLRAP1	1.68391	0.00350948	UP_regulated
MARK2	1.68364	1e-13	UP_regulated
SRGAP1	1.68112	6.53e-07	UP_regulated
ACSL4	1.67957	4.74e-13	UP_regulated
ASRGL1	1.67672	1.29e-05	UP_regulated
RPS28	1.6745	0.00744615	UP_regulated
COPZ1	1.67305	0.0029368	UP_regulated
CCDC6	1.66894	4.53e-08	UP_regulated
CNNM2	1.66066	1.2e-07	UP_regulated
SHMT1	1.65924	1.76e-08	UP_regulated
GGT1	1.65564	6.17e-09	UP_regulated
EFR3A	1.65001	9.27e-08	UP_regulated
DLG5	1.64397	2.73e-09	UP_regulated
CMPK1	1.64368	0.000223913	UP_regulated
NIT2	1.64108	1.33e-07	UP_regulated
CDC42BPA	1.63908	1e-13	UP_regulated
KIAA1522	1.63475	1e-13	UP_regulated
USP5	1.63409	2.08e-11	UP_regulated
PXN	1.63366	0.000120088	UP_regulated
LIMA1	1.63153	1e-13	UP_regulated
DNAJB2	1.63144	6.17e-09	UP_regulated
CC2D1B	1.63101	2.6e-05	UP_regulated
SND1	1.6301	1e-13	UP_regulated
ARPC1B	1.6276	4.09e-07	UP_regulated
TOM1	1.62721	1.44e-08	UP_regulated
UACA	1.62412	2.29e-06	UP_regulated
KRT18	1.62305	6.4e-05	UP_regulated
PAWR	1.62192	0.000198889	UP_regulated
SELENBP1	1.62141	5.19e-11	UP_regulated
NAPG	1.62017	5.28e-11	UP_regulated
ABCA7	1.61955	0.00331558	UP_regulated
LTBR	1.61939	0.00408891	UP_regulated
FAH	1.61926	0.00317241	UP_regulated
MICAL3	1.61883	1.1e-08	UP_regulated
LRRFIP2	1.61786	0.000152256	UP_regulated
REPS1	1.61753	1e-13	UP_regulated
EPHA7	1.61707	0.00015563	UP_regulated
WASF3	1.60881	9.8e-06	UP_regulated
STK10	1.60668	1.37e-05	UP_regulated
C11orf52	1.60489	5.19e-07	UP_regulated
RHOG	1.60354	5.95e-05	UP_regulated
BCR	1.60285	1e-13	UP_regulated
CAB39L	1.59717	6.66e-08	UP_regulated
HMBS	1.59534	0.000833722	UP_regulated
YES1	1.59497	1e-13	UP_regulated
CRKL	1.59327	6.21e-05	UP_regulated
TRIOBP	1.59021	0.000214113	UP_regulated
MALT1	1.58922	0.000223774	UP_regulated
SNX9	1.58803	0.000164043	UP_regulated
CYFIP1	1.58639	1e-13	UP_regulated
CCNYL1	1.58636	0.000288861	UP_regulated
PDLIM7	1.58487	0.00678581	UP_regulated
RASA2	1.58351	4.81e-06	UP_regulated
NOSTRIN	1.58314	1.38e-12	UP_regulated
ALDH9A1	1.58225	3.04e-13	UP_regulated
WDR1	1.58209	1e-13	UP_regulated
DUSP3	1.58112	0.000119927	UP_regulated
STK25	1.58054	0.00322018	UP_regulated
WARS	1.57744	0.00131643	UP_regulated
DDT	1.57662	0.000231672	UP_regulated
FRK	1.57602	0.00441677	UP_regulated
PLIN3	1.57459	5.93e-08	UP_regulated
STEAP1	1.57425	4.09e-05	UP_regulated
CDC42BPB	1.57335	1e-13	UP_regulated
ATXN10	1.57227	3.15e-06	UP_regulated
SPAG1	1.57059	0.00367662	UP_regulated
CAPZA1	1.57014	2.79e-12	UP_regulated
GPR158	1.56909	2.02e-09	UP_regulated
OTUD7B	1.56801	2.53e-10	UP_regulated
NUDT9	1.56506	3.77e-05	UP_regulated
CALD1	1.5615	1.21e-13	UP_regulated
ABCC4	1.56141	1e-13	UP_regulated
SNX5	1.56128	1.63e-08	UP_regulated
PACSIN2	1.56044	1e-13	UP_regulated
PTPRA	1.5566	5.53e-12	UP_regulated
GMPPA	1.55618	0.00190772	UP_regulated
AIP	1.55517	0.000233084	UP_regulated
PPP1CA	1.55503	0.000307015	UP_regulated
ADIPOR1	1.55484	6.29e-06	UP_regulated
DAAM1	1.5547	1e-13	UP_regulated
MAPK1	1.55459	2.7e-08	UP_regulated
ACLY	1.55349	1e-13	UP_regulated
ACTR2	1.55328	1.04e-07	UP_regulated
SH3BP4	1.551	5.35e-05	UP_regulated
PLCB1	1.54758	1.34e-06	UP_regulated
PPP2R5C	1.54683	0.00131971	UP_regulated
EIF3J	1.54279	0.00457242	UP_regulated
FAM126B	1.54266	6.79e-07	UP_regulated
ZC3HAV1	1.54064	1e-13	UP_regulated
PNPO	1.5386	7.45e-13	UP_regulated
IDI1	1.53793	3.54e-05	UP_regulated
MAP2K4	1.53555	0.00013608	UP_regulated
PTGR1	1.53553	2.64e-05	UP_regulated
TAX1BP3	1.53448	0.00668251	UP_regulated
ADAM17	1.5343	1.89e-11	UP_regulated
SCYL1	1.53156	0.00281482	UP_regulated
C1orf226	1.52967	2.65e-07	UP_regulated
VASP	1.52801	1e-09	UP_regulated
CLDND1	1.52656	0.000255865	UP_regulated
TBC1D10B	1.52194	5.44e-10	UP_regulated
NHSL1	1.51268	0.000112121	UP_regulated
PGM2	1.51243	1e-13	UP_regulated
GDI2	1.51061	1e-13	UP_regulated
GPX4	1.50968	0.00241019	UP_regulated
NHLRC2	1.50604	0.000107016	UP_regulated
DBN1	1.50529	1e-13	UP_regulated
ARVCF	1.50519	1e-13	UP_regulated
LPP	1.50366	1e-13	UP_regulated
FASN	1.50334	1e-13	UP_regulated
CTNND1	1.50296	1e-13	UP_regulated
OCRL	1.50019	7.38e-09	UP_regulated
UBL3	1.49956	0.0065074	UP_regulated
BAG5	1.49402	0.000638303	UP_regulated
EXOC6	1.49265	5.79e-05	UP_regulated
USP14	1.49253	3.5e-13	UP_regulated
LLGL2	1.48842	5.48e-13	UP_regulated
EGFR	1.48749	1e-13	UP_regulated
PCMT1	1.48517	2.2e-11	UP_regulated
VANGL1	1.48404	0.000233975	UP_regulated
PLEKHN1	1.4836	0.00814844	UP_regulated
EHD4	1.48315	2.36e-13	UP_regulated
ANK3	1.48235	1e-13	UP_regulated
TOLLIP	1.47966	2.48e-05	UP_regulated
MLLT4	1.47523	1e-13	UP_regulated
TLDC1	1.47501	3.57e-09	UP_regulated
RAB14	1.47496	1.8e-09	UP_regulated
ACAT2	1.47182	3.23e-06	UP_regulated
SYTL4	1.47058	0.00264179	UP_regulated
PACSIN3	1.47011	4.07e-12	UP_regulated
FAM49B	1.46674	2.85e-09	UP_regulated
DOCK9	1.46657	4.56e-10	UP_regulated
IREB2	1.4656	0.00642017	UP_regulated
PSMC3	1.46403	0.000174311	UP_regulated
MIEN1	1.46322	0.00335846	UP_regulated
ARHGAP35	1.46096	3.46e-11	UP_regulated
CSNK1A1	1.46052	7.89e-07	UP_regulated
KRAS	1.4583	0.000671332	UP_regulated
BLVRA	1.45666	0.000139425	UP_regulated
AP1B1	1.4559	5.84e-05	UP_regulated
DST	1.45252	0.000810833	UP_regulated
DNAJA2	1.45199	0.000124819	UP_regulated
WASF2	1.44909	8.94e-09	UP_regulated
EEPD1	1.4482	3.96e-11	UP_regulated
LYN	1.44796	8.4e-11	UP_regulated
CKB	1.44705	1e-13	UP_regulated
SH3PXD2B	1.4469	1.23e-07	UP_regulated
EFHD2	1.44623	0.00167856	UP_regulated
PPP1R9B	1.4453	8.44e-05	UP_regulated
XPNPEP1	1.44428	4.5e-08	UP_regulated
PPP1R16A	1.44387	0.000168724	UP_regulated
IDE	1.43706	5.65e-13	UP_regulated
DTX2	1.43515	3.24e-05	UP_regulated
CTNNA1	1.43336	1e-13	UP_regulated
ARPC4	1.43265	0.000290147	UP_regulated
CAP1	1.43164	1e-13	UP_regulated
UBE2Z	1.43005	0.000386644	UP_regulated
GAPDH	1.42788	1.65e-12	UP_regulated
WDR44	1.42748	1.24e-05	UP_regulated
DOPEY2	1.42303	1.52e-05	UP_regulated
GRHPR	1.42144	0.000180001	UP_regulated
MAPK3	1.41965	0.00235267	UP_regulated
NOS1AP	1.41928	0.000359164	UP_regulated
PPCS	1.41917	4.42e-05	UP_regulated
DBNL	1.4185	1e-13	UP_regulated
ENAH	1.41479	1e-13	UP_regulated
PDAP1	1.41442	0.00223415	UP_regulated
VAT1	1.41381	1.07e-06	UP_regulated
ENDOD1	1.41209	0.000652444	UP_regulated
RPS6KA3	1.41093	3.65e-08	UP_regulated
CAP2	1.41072	0.00311264	UP_regulated
CSK	1.40717	0.00470351	UP_regulated
HARS	1.40644	7.91e-05	UP_regulated
PPP2R4	1.40521	0.00118436	UP_regulated
IRGQ	1.40502	0.00406033	UP_regulated
THTPA	1.40373	0.00658292	UP_regulated
DOCK5	1.40137	8.9e-11	UP_regulated
RDX	1.40108	1e-13	UP_regulated
LRSAM1	1.40054	1e-13	UP_regulated
ARPC1A	1.40053	7.45e-05	UP_regulated
CTNNB1	1.39952	1e-13	UP_regulated
MAGI1	1.39594	4.33e-10	UP_regulated
PPP2R1B	1.39537	0.00105585	UP_regulated
SHANK2	1.39458	7.59e-09	UP_regulated
GNPNAT1	1.39151	1.03e-05	UP_regulated
RAB1B	1.38983	6.82e-10	UP_regulated
USP54	1.38944	0.000401113	UP_regulated
ARRB1	1.38853	9.2e-05	UP_regulated
UGDH	1.38806	2.73e-11	UP_regulated
CAST	1.38749	6.19e-06	UP_regulated
STUB1	1.38737	1.75e-06	UP_regulated
EIF4B	1.38592	9.7e-10	UP_regulated
GNAI1	1.38229	9.2e-07	UP_regulated
ACO1	1.38177	6.57e-05	UP_regulated
CD2AP	1.3788	1e-13	UP_regulated
CADM4	1.37877	0.00687915	UP_regulated
WIBG	1.37691	0.00436064	UP_regulated
COTL1	1.3712	0.000824907	UP_regulated
CSTB	1.37038	2.12e-09	UP_regulated
TPM4	1.36922	0.000412416	UP_regulated
GNB1	1.36871	0.000506935	UP_regulated
DIP2C	1.36736	1e-13	UP_regulated
COL4A3BP	1.36709	0.00936651	UP_regulated
DCUN1D3	1.36642	0.000174023	UP_regulated
CDK5	1.36616	0.00115717	UP_regulated
PAK2	1.36569	1e-13	UP_regulated
PPP2CB	1.36546	0.00406969	UP_regulated
NCK1	1.36025	1.56e-09	UP_regulated
VPS26B	1.35907	6.15e-05	UP_regulated
PRDX5	1.35863	1.24e-07	UP_regulated
MARK3	1.3581	1e-13	UP_regulated
C12orf10	1.3559	0.00215226	UP_regulated
TES	1.35512	3.88e-10	UP_regulated
RHPN2	1.35506	0.000371848	UP_regulated
PSMD1	1.35004	0.00652705	UP_regulated
FRMD8	1.34892	3.66e-05	UP_regulated
BICD1	1.34459	1.52e-07	UP_regulated
SMPDL3B	1.34248	4.61e-07	UP_regulated
HN1L	1.34187	1.9e-10	UP_regulated
AKT1S1	1.34169	0.00492105	UP_regulated
ATP7A	1.34097	1e-13	UP_regulated
MYO6	1.33963	1e-13	UP_regulated
RAB27A	1.33893	0.00977864	UP_regulated
BLVRB	1.33817	6.9e-09	UP_regulated
ARPC2	1.33705	5.86e-11	UP_regulated
CCDC124	1.33007	0.00131555	UP_regulated
OSBP	1.3263	8.87e-06	UP_regulated
PYGB	1.32549	1.91e-08	UP_regulated
GPRIN1	1.32425	1.16e-12	UP_regulated
GSS	1.32286	2.14e-11	UP_regulated
ZDHHC5	1.32207	1e-13	UP_regulated
NSF	1.32098	1e-13	UP_regulated
SYT7	1.32062	5.37e-05	UP_regulated
KDF1	1.31987	0.00192129	UP_regulated
NPEPPS	1.31981	1e-13	UP_regulated
GLTP	1.31957	0.00210276	UP_regulated
AKR7A2	1.31917	0.000428748	UP_regulated
PTPN11	1.31651	1e-13	UP_regulated
ELMO3	1.31326	0.000574387	UP_regulated
HSPH1	1.31297	1.91e-11	UP_regulated
LRRC57	1.31265	1.51e-06	UP_regulated
BCL10	1.31126	0.00896364	UP_regulated
DTNB	1.30909	2.4e-10	UP_regulated
NCKAP1	1.30898	1e-13	UP_regulated
PLCB3	1.30886	1.15e-09	UP_regulated
HBS1L	1.30393	0.000806618	UP_regulated
FKBP1A	1.30244	0.000347557	UP_regulated
BRK1	1.30151	7.33e-05	UP_regulated
COBL	1.30046	0.00847244	UP_regulated
BAG3	1.30045	3.72e-08	UP_regulated
PRKAR1A	1.30024	0.000649247	UP_regulated
RAB5A	1.30022	3.84e-06	UP_regulated
DCTN1	1.29846	1.62e-12	UP_regulated
NSFL1C	1.29752	4.14e-11	UP_regulated
ARPC3	1.29607	1.11e-05	UP_regulated
TAOK2	1.29456	2.55e-07	UP_regulated
FAM65A	1.29248	5.67e-06	UP_regulated
GFPT1	1.29137	1.23e-10	UP_regulated
ATP1B3	1.28885	1.02e-13	UP_regulated
CHORDC1	1.28812	3.51e-05	UP_regulated
RAB9A	1.28793	0.00513185	UP_regulated
ARHGAP1	1.28653	2.7e-06	UP_regulated
PIN1	1.28505	0.000132593	UP_regulated
AGAP3	1.28297	0.00166885	UP_regulated
WWP1	1.28037	4.95e-08	UP_regulated
CCDC85C	1.27974	0.000860843	UP_regulated
EXOC3	1.27854	9.31e-09	UP_regulated
ATP6V1A	1.27791	5.84e-08	UP_regulated
ALDOC	1.27732	1.79e-12	UP_regulated
PPME1	1.27598	0.000190874	UP_regulated
PIR	1.27426	1.55e-06	UP_regulated
AZGP1	1.27409	1.87e-10	UP_regulated
DAK	1.27391	8.76e-08	UP_regulated
AAMDC	1.27298	0.000109714	UP_regulated
AACS	1.27277	1.64e-06	UP_regulated
HOMER3	1.27273	4.93e-05	UP_regulated
PREP	1.27232	0.00101601	UP_regulated
SRGAP2	1.2715	1.8e-12	UP_regulated
CAPN1	1.27089	9.29e-08	UP_regulated
PRKCD	1.27033	7.97e-06	UP_regulated
RAB13	1.26996	0.000227786	UP_regulated
EIF4G1	1.26941	7.92e-09	UP_regulated
LDHA	1.26854	9.13e-08	UP_regulated
PDPK1	1.26852	6.23e-13	UP_regulated
VPS35	1.26834	9.7e-07	UP_regulated
PVRL2	1.26693	4.83e-08	UP_regulated
EXOC8	1.2658	6.55e-05	UP_regulated
PKN1	1.26453	0.0024059	UP_regulated
SLC9A2	1.26382	0.000785734	UP_regulated
HINT1	1.26381	0.00197503	UP_regulated
STAP2	1.26257	0.00102247	UP_regulated
PLEC	1.26211	9.03e-12	UP_regulated
PI4KA	1.26167	3.36e-11	UP_regulated
KIF1A	1.2601	0.000665199	UP_regulated
PDCD5	1.25693	2.39e-06	UP_regulated
TWF2	1.25644	0.00040805	UP_regulated
DDX1	1.25252	0.00157194	UP_regulated
C1orf198	1.25145	0.00103622	UP_regulated
RAB8B	1.25032	0.000334103	UP_regulated
DDI2	1.2497	0.00108225	UP_regulated
BMPR1A	1.24954	0.00664592	UP_regulated
ERC1	1.24819	0.00311693	UP_regulated
CDV3	1.24681	0.000350005	UP_regulated
PIP5K1A	1.24606	4.61e-07	UP_regulated
NARS	1.24473	2.68e-05	UP_regulated
ARL3	1.24275	0.00153037	UP_regulated
EHBP1	1.24232	2.87e-12	UP_regulated
SDCBP	1.24138	0.00203478	UP_regulated
PPFIA1	1.23788	1.51e-11	UP_regulated
CAPN5	1.23653	1e-13	UP_regulated
GOT1	1.23409	6.14e-09	UP_regulated
GSK3B	1.23407	0.00690812	UP_regulated
RAP2C	1.23217	0.000145967	UP_regulated
SNAP23	1.23202	1e-13	UP_regulated
CHP1	1.23153	2.9e-09	UP_regulated
EPS15L1	1.23051	1e-13	UP_regulated
KLC1	1.23035	5.39e-09	UP_regulated
MPI	1.22794	0.00035896	UP_regulated
KIAA1598	1.22776	4.17e-10	UP_regulated
IDH1	1.22689	1e-13	UP_regulated
PDE12	1.22617	0.000739203	UP_regulated
CUL5	1.22443	1.47e-10	UP_regulated
SLC4A2	1.22385	8.79e-08	UP_regulated
PGM1	1.22274	2.31e-06	UP_regulated
ADRBK1	1.22117	0.00125217	UP_regulated
GBE1	1.2206	0.000315309	UP_regulated
CSNK1G1	1.21984	0.00869439	UP_regulated
ATP6V0D1	1.2197	0.000548908	UP_regulated
CDC42BPG	1.21694	2.87e-12	UP_regulated
HSP90AB1	1.21514	0.000886897	UP_regulated
UNC45A	1.21158	1.77e-05	UP_regulated
DNAJB1	1.20901	5.55e-06	UP_regulated
EXOC6B	1.20857	0.00102365	UP_regulated
SNX3	1.2083	8.48e-05	UP_regulated
PRPS1	1.20762	0.00125327	UP_regulated
PPP1R7	1.20748	1.49e-09	UP_regulated
VPS29	1.20626	0.000223347	UP_regulated
STEAP2	1.20486	5.5e-05	UP_regulated
EIF4E	1.20474	0.000938033	UP_regulated
ARPC5	1.20464	7.88e-05	UP_regulated
ARHGAP12	1.20439	0.000246544	UP_regulated
ABL1	1.20377	3.95e-06	UP_regulated
UBXN6	1.20345	4.16e-05	UP_regulated
RAC1	1.19978	4.88e-06	UP_regulated
TMOD3	1.19744	3.93e-05	UP_regulated
EXOC4	1.19706	8.4e-11	UP_regulated
PSMC2	1.19665	5.53e-07	UP_regulated
LASP1	1.19561	3.05e-05	UP_regulated
MFAP3L	1.1946	0.00326977	UP_regulated
RABEP2	1.18913	0.000540331	UP_regulated
PSMF1	1.18805	0.00330527	UP_regulated
ARFGAP3	1.18764	0.00479339	UP_regulated
DLGAP4	1.1872	0.000124329	UP_regulated
PDLIM1	1.18124	0.00014793	UP_regulated
FKBP3	1.18088	3.08e-07	UP_regulated
ARCN1	1.17978	0.00867293	UP_regulated
AP2A1	1.17766	3.2e-06	UP_regulated
BCAS1	1.17693	0.000402571	UP_regulated
CCDC25	1.17516	0.00383579	UP_regulated
CDH1	1.17146	1e-13	UP_regulated
SPAG9	1.17007	0.0098097	UP_regulated
EIF2A	1.16922	0.0001291	UP_regulated
TJP1	1.16732	1e-13	UP_regulated
PFN1	1.16666	6.46e-06	UP_regulated
DYNC1I2	1.16635	4.61e-05	UP_regulated
BZW1	1.16531	4.18e-05	UP_regulated
PIP4K2C	1.16453	0.00611581	UP_regulated
ACY1	1.16158	1.43e-06	UP_regulated
MINK1	1.15979	2.28e-09	UP_regulated
LANCL1	1.15928	0.00312778	UP_regulated
DYNLRB1	1.1586	5.27e-07	UP_regulated
EEA1	1.1556	0.00959244	UP_regulated
EPB41L1	1.15399	1e-13	UP_regulated
PSMC1	1.15387	4.97e-05	UP_regulated
TXNDC9	1.15303	0.00976853	UP_regulated
KPNA6	1.15163	0.00321483	UP_regulated
PPP1R2	1.1505	2.37e-05	UP_regulated
CAND1	1.1498	6.4e-12	UP_regulated
EIF4H	1.14873	1.72e-07	UP_regulated
YKT6	1.14867	3.69e-07	UP_regulated
UBE2V1	1.14857	0.000793147	UP_regulated
PLS3	1.14739	2.44e-08	UP_regulated
MTAP	1.14732	1.45e-05	UP_regulated
STAT1	1.14724	4.27e-05	UP_regulated
ETF1	1.14678	0.00108225	UP_regulated
NAPA	1.14647	1.56e-10	UP_regulated
RABGGTA	1.14581	0.00197988	UP_regulated
TAOK1	1.14577	5.01e-10	UP_regulated
VPS37A	1.14496	0.00103816	UP_regulated
DAG1	1.14494	7.22e-05	UP_regulated
SBDS	1.14381	0.00255848	UP_regulated
GLRX3	1.14326	0.00295168	UP_regulated
MSN	1.14238	1e-13	UP_regulated
PEX19	1.14195	0.00797299	UP_regulated
ISG15	1.14007	0.00595507	UP_regulated
NF2	1.13873	2.63e-07	UP_regulated
SLC30A1	1.1385	0.000328724	UP_regulated
EXOC7	1.13761	3.91e-07	UP_regulated
ATP6V1H	1.13547	5.98e-05	UP_regulated
BPNT1	1.13546	0.00159506	UP_regulated
FAM84B	1.13512	2.68e-06	UP_regulated
ADAM9	1.13505	4.74e-07	UP_regulated
MAT2B	1.1349	0.00192808	UP_regulated
PKM	1.13416	2.99e-10	UP_regulated
GSR	1.13306	1.98e-12	UP_regulated
AK1	1.1322	3.84e-05	UP_regulated
IMPA1	1.13195	2.99e-05	UP_regulated
SNX6	1.12763	0.00134396	UP_regulated
SNX1	1.12675	7.16e-05	UP_regulated
KIF5B	1.12581	2.83e-09	UP_regulated
RALA	1.1249	0.000307525	UP_regulated
HINT3	1.12383	0.000794683	UP_regulated
VCP	1.12374	1e-13	UP_regulated
AP1M2	1.1227	0.000511042	UP_regulated
TTLL12	1.12218	0.00185981	UP_regulated
MAT2A	1.12106	0.000232326	UP_regulated
APPL1	1.11803	0.000304697	UP_regulated
TTC7B	1.11792	5.76e-07	UP_regulated
PABPC1	1.1168	3.24e-10	UP_regulated
NOTCH2	1.11675	8.4e-09	UP_regulated
UGP2	1.1154	1e-06	UP_regulated
DYNC1H1	1.11523	1e-13	UP_regulated
EPN1	1.11245	9.43e-07	UP_regulated
APLP2	1.11221	0.000159554	UP_regulated
FAM171A1	1.11176	3.56e-05	UP_regulated
DFFA	1.11114	0.00704179	UP_regulated
RAB11FIP1	1.10964	0.0014718	UP_regulated
EZR	1.10779	1e-13	UP_regulated
DYNC1LI1	1.10644	4.9e-06	UP_regulated
ATP11C	1.10612	1.11e-05	UP_regulated
PFDN6	1.10475	0.000118745	UP_regulated
PPIL3	1.10365	0.000173867	UP_regulated
ARHGAP17	1.1033	0.00777226	UP_regulated
TXLNA	1.09721	0.00941779	UP_regulated
IFNGR1	1.09704	0.00210468	UP_regulated
TYK2	1.09632	5.81e-05	UP_regulated
UBA6	1.09505	8.39e-08	UP_regulated
SLC9A3R1	1.09159	1e-13	UP_regulated
ENSA	1.08981	6.45e-05	UP_regulated
KIAA0754	1.08975	1.23e-05	UP_regulated
PCBP2	1.08971	0.00586741	UP_regulated
ADSS	1.08912	8.16e-06	UP_regulated
F11R	1.08902	1.84e-05	UP_regulated
G6PD	1.08843	2.4e-05	UP_regulated
STRAP	1.08836	0.000966526	UP_regulated
PEA15	1.08636	2.65e-05	UP_regulated
RPS19	1.08542	0.000584135	UP_regulated
PLAA	1.08515	8.28e-06	UP_regulated
CC2D1A	1.08254	1.08e-10	UP_regulated
RAB18	1.0808	0.000524807	UP_regulated
GSTO1	1.08009	0.00185345	UP_regulated
HSPA4	1.07923	1e-13	UP_regulated
BTN2A1	1.07414	4.28e-05	UP_regulated
DPP3	1.07405	2.63e-07	UP_regulated
YWHAQ	1.07388	1.18e-05	UP_regulated
WDR20	1.07364	0.0050403	UP_regulated
RHEB	1.07352	0.000290147	UP_regulated
PIP4K2B	1.07012	0.00193943	UP_regulated
ARHGEF16	1.06904	1.05e-06	UP_regulated
PHACTR4	1.06423	1.4e-10	UP_regulated
SOGA1	1.06305	2.42e-08	UP_regulated
CSDE1	1.0623	2.96e-13	UP_regulated
CSNK1G2	1.06088	0.0031588	UP_regulated
CLIP1	1.05581	4.61e-05	UP_regulated
GRB2	1.05518	4.4e-05	UP_regulated
CKAP5	1.05511	0.000301927	UP_regulated
RAB5C	1.05157	2.71e-06	UP_regulated
PFDN5	1.05115	0.00230636	UP_regulated
AARSD1	1.05069	0.00810083	UP_regulated
AP2B1	1.04978	6.85e-09	UP_regulated
YWHAZ	1.04829	4.11e-11	UP_regulated
OXSR1	1.04725	1e-06	UP_regulated
EPN2	1.04637	3.68e-05	UP_regulated
SYAP1	1.04558	0.000113894	UP_regulated
TBC1D10A	1.04408	4.05e-09	UP_regulated
BMPR2	1.04147	2.33e-06	UP_regulated
LYPLAL1	1.0401	0.000565779	UP_regulated
LRRC40	1.03967	0.00564017	UP_regulated
CCT3	1.0395	7.99e-06	UP_regulated
RAB8A	1.03608	0.00016567	UP_regulated
CIAPIN1	1.03517	0.00304699	UP_regulated
CDK14	1.03474	0.00307239	UP_regulated
GRTP1	1.03349	0.000472794	UP_regulated
FLOT2	1.03095	7.5e-06	UP_regulated
KLC2	1.02947	0.000920922	UP_regulated
SNAP29	1.02932	0.000242038	UP_regulated
GART	1.02871	5.96e-06	UP_regulated
NOTCH1	1.02808	4.78e-06	UP_regulated
MGRN1	1.0266	0.000345831	UP_regulated
OLA1	1.02532	4.52e-10	UP_regulated
HIP1R	1.02474	1.7e-06	UP_regulated
PITPNB	1.01952	0.00015862	UP_regulated
PPP2R1A	1.01745	8.09e-11	UP_regulated
SPR	1.01738	0.0085366	UP_regulated
EXOC2	1.01337	8.96e-07	UP_regulated
ARHGAP6	1.01198	1.18e-08	UP_regulated
SYT4	1.01155	0.000190746	UP_regulated
HEBP1	1.01113	1.93e-05	UP_regulated
ANXA4	1.01079	4.27e-08	UP_regulated
MYH9	1.01047	1e-13	UP_regulated
HDLBP	1.00981	5.5e-13	UP_regulated
UAP1L1	1.0074	0.00580548	UP_regulated
ANO6	1.00559	0.00720306	UP_regulated
PSMC4	1.00507	9.47e-06	UP_regulated
LLGL1	1.0042	1.36e-07	UP_regulated
GCN1L1	1.00392	5.95e-09	UP_regulated
UBE2M	1.00327	0.000682762	UP_regulated
TLN1	1.00058	1e-13	UP_regulated
TPD52L2	0.99918	0.00371738	UP_regulated
SNX2	0.998815	1.03e-06	UP_regulated
DLG1	0.995506	5.79e-12	UP_regulated
NEO1	0.995477	5.81e-11	UP_regulated
MTMR1	0.994258	0.0078835	UP_regulated
SLC4A7	0.992379	6.03e-09	UP_regulated
PAK4	0.990204	3.2e-10	UP_regulated
STXBP3	0.989655	1.53e-13	UP_regulated
AHCY	0.989543	1.66e-10	UP_regulated
DOCK1	0.988181	1.78e-08	UP_regulated
FLOT1	0.987546	7.15e-10	UP_regulated
USP46	0.98414	0.000587238	UP_regulated
PPA1	0.983986	2.66e-06	UP_regulated
NTPCR	0.982929	0.000685013	UP_regulated
JUP	0.982408	1e-13	UP_regulated
APEH	0.980244	3.32e-05	UP_regulated
LRRFIP1	0.980097	0.00139398	UP_regulated
COPS8	0.979931	0.000486477	UP_regulated
SKP1	0.979762	0.00197883	UP_regulated
PGD	0.978676	5.3e-06	UP_regulated
FAM98A	0.978477	0.00623924	UP_regulated
GLOD4	0.978275	0.000366855	UP_regulated
CUL3	0.977937	1.15e-05	UP_regulated
SNX12	0.977617	0.000146397	UP_regulated
ROCK1	0.977222	1e-13	UP_regulated
AKR1A1	0.977087	2.07e-10	UP_regulated
RAD23A	0.974962	8.78e-05	UP_regulated
ABI1	0.974451	1.31e-13	UP_regulated
KIAA1217	0.972108	0.000732933	UP_regulated
NPTN	0.971543	0.0067042	UP_regulated
EIF2S1	0.971381	1.11e-05	UP_regulated
RAB22A	0.970369	3.15e-06	UP_regulated
MPZL1	0.962832	4.08e-07	UP_regulated
PAICS	0.962388	0.00359966	UP_regulated
ATP2B4	0.959856	1.04e-13	UP_regulated
RWDD1	0.958915	0.00246971	UP_regulated
EXOC1	0.958643	0.00310597	UP_regulated
ROCK2	0.958598	3.34e-05	UP_regulated
DIAPH1	0.956556	9.7e-12	UP_regulated
TARS	0.956555	2.66e-11	UP_regulated
ZDHHC20	0.956446	0.00627541	UP_regulated
USP7	0.956338	3.26e-05	UP_regulated
FRYL	0.955863	4.03e-05	UP_regulated
HEBP2	0.953406	2.57e-09	UP_regulated
DCTN2	0.953029	1.22e-08	UP_regulated
DOCK7	0.951162	3.19e-13	UP_regulated
ILK	0.947319	3.44e-05	UP_regulated
EXOC5	0.946682	4.63e-05	UP_regulated
MAP2K2	0.945737	1.33e-07	UP_regulated
RARS	0.945268	8.02e-08	UP_regulated
RAI14	0.944862	9.04e-08	UP_regulated
GARS	0.94419	0.000194291	UP_regulated
PGK1	0.94361	1e-13	UP_regulated
SLC12A7	0.939751	3.84e-08	UP_regulated
PRKAA1	0.938471	0.00370289	UP_regulated
SH3GLB2	0.93553	0.00832244	UP_regulated
ANXA7	0.923004	0.000683127	UP_regulated
SLC5A6	0.922478	0.0031593	UP_regulated
GNB2	0.921737	4.16e-08	UP_regulated
SLC12A6	0.921375	0.00409885	UP_regulated
CMBL	0.918743	1.28e-06	UP_regulated
NEK9	0.91774	0.00168066	UP_regulated
TUBG1	0.917286	0.00189715	UP_regulated
RAB21	0.915761	4.77e-05	UP_regulated
MAPRE1	0.9154	1.42e-07	UP_regulated
HRAS	0.915208	0.000181339	UP_regulated
CRK	0.915131	1.16e-06	UP_regulated
SH2D4A	0.914733	0.000109624	UP_regulated
PIK3R2	0.911604	0.00828098	UP_regulated
CSRP1	0.91144	0.000337365	UP_regulated
LAD1	0.91128	6.98e-05	UP_regulated
EPB41L3	0.909548	0.005855	UP_regulated
PARVB	0.907611	5.4e-05	UP_regulated
MARCKS	0.903712	6.02e-08	UP_regulated
NUDT5	0.901965	0.00326873	UP_regulated
DDX6	0.901876	0.00940736	UP_regulated
CAB39	0.899939	2.16e-07	UP_regulated
ADSL	0.897306	8.27e-05	UP_regulated
CARHSP1	0.897085	0.00853046	UP_regulated
BIN1	0.894145	3.31e-05	UP_regulated
RAB5B	0.892918	0.000565779	UP_regulated
TBCB	0.891719	0.00510091	UP_regulated
CHMP4B	0.891589	9.32e-05	UP_regulated
PSEN1	0.891123	0.00255731	UP_regulated
AASDHPPT	0.888787	0.00380624	UP_regulated
ADD1	0.887363	1e-13	UP_regulated
CCT4	0.887046	0.000558095	UP_regulated
GSTM3	0.886976	0.00260313	UP_regulated
ATP2B1	0.883149	1.81e-13	UP_regulated
UBE2L3	0.881756	0.00215628	UP_regulated
ATP6V1B2	0.880418	0.00546225	UP_regulated
SPRYD7	0.875433	0.00926351	UP_regulated
NCS1	0.872112	0.000424219	UP_regulated
CUL2	0.87023	0.0082197	UP_regulated
RSPRY1	0.869789	0.0037948	UP_regulated
NT5DC1	0.869109	9.74e-06	UP_regulated
LSR	0.8673	2.57e-10	UP_regulated
PCBD1	0.859805	0.00055134	UP_regulated
HOOK1	0.857301	4.08e-05	UP_regulated
PRKACB	0.854939	0.00519291	UP_regulated
ACP1	0.851213	0.000579757	UP_regulated
LRRC47	0.850764	4.07e-05	UP_regulated
CCM2	0.850135	9.52e-05	UP_regulated
EIF2S2	0.850015	3.47e-05	UP_regulated
SERPINB6	0.849118	3.9e-05	UP_regulated
EIF4A1	0.84616	4.98e-06	UP_regulated
PBDC1	0.841666	0.00570789	UP_regulated
PTPN13	0.841063	0.00567576	UP_regulated
PSMD11	0.83986	5.69e-05	UP_regulated
APP	0.839196	0.000766388	UP_regulated
RAB12	0.837438	0.00635438	UP_regulated
MFGE8	0.837224	3.22e-05	UP_regulated
PEBP1	0.834585	5.84e-08	UP_regulated
LAP3	0.833619	0.000119968	UP_regulated
MTOR	0.832355	0.00647228	UP_regulated
GRK6	0.83163	0.00253418	UP_regulated
PSMD6	0.829231	0.000121958	UP_regulated
SNX18	0.828277	3.77e-05	UP_regulated
ATP6V1D	0.824224	0.00326977	UP_regulated
UCHL3	0.824004	1.81e-08	UP_regulated
FAM126A	0.823637	0.000290168	UP_regulated
CNP	0.823246	1.04e-11	UP_regulated
EHBP1L1	0.822852	1.12e-05	UP_regulated
CLIC4	0.821138	8.25e-07	UP_regulated
SRM	0.818617	0.000614896	UP_regulated
GSPT1	0.818033	5.02e-07	UP_regulated
CLTB	0.817188	0.0087885	UP_regulated
PRDX6	0.816448	1.04e-08	UP_regulated
KCTD10	0.816387	0.00882233	UP_regulated
TBCA	0.815885	2.59e-08	UP_regulated
MDH1	0.815209	0.00185299	UP_regulated
PFKP	0.814938	2.22e-05	UP_regulated
TXNL1	0.812775	5.93e-08	UP_regulated
AP2A2	0.812669	7.51e-06	UP_regulated
WDR48	0.810189	0.00158262	UP_regulated
EIF1	0.809209	0.00668039	UP_regulated
PPP3CA	0.808452	0.000558745	UP_regulated
ITGAV	0.807213	7.16e-10	UP_regulated
ITCH	0.806995	0.000734877	UP_regulated
NF1	0.802585	0.00681504	UP_regulated
ASNA1	0.801943	0.000500778	UP_regulated
TBCE	0.801018	0.000893756	UP_regulated
PLXNB2	0.796115	1e-13	UP_regulated
SCFD1	0.795784	0.00215634	UP_regulated
PSMD2	0.79441	2.1e-07	UP_regulated
TRIM25	0.787676	8.28e-05	UP_regulated
RALB	0.787116	5.25e-07	UP_regulated
NQO1	0.786153	2.09e-05	UP_regulated
MPP7	0.785137	1.75e-06	UP_regulated
RNPEP	0.782954	0.000105468	UP_regulated
MPP6	0.781414	2.16e-06	UP_regulated
CAMK2G	0.779131	0.00083461	UP_regulated
EDF1	0.779114	3.29e-05	UP_regulated
TRNT1	0.77722	0.0052857	UP_regulated
CDCP1	0.77615	3.12e-10	UP_regulated
RAB2A	0.776077	0.000133068	UP_regulated
STX2	0.77596	2.45e-05	UP_regulated
AHCYL1	0.774679	5.75e-07	UP_regulated
PABPC4	0.773247	0.000824782	UP_regulated
STXBP1	0.770289	6.84e-06	UP_regulated
STAMBP	0.767815	0.000883198	UP_regulated
ANXA6	0.760245	1.46e-08	UP_regulated
LTA4H	0.75706	0.00840022	UP_regulated
RHOB	0.756366	7.29e-07	UP_regulated
HDAC6	0.755792	0.00770868	UP_regulated
RAB10	0.751231	0.000238657	UP_regulated
FLNA	0.74468	1e-13	UP_regulated
EIF3I	0.744604	9.04e-05	UP_regulated
PKN2	0.743665	8.81e-05	UP_regulated
TJP2	0.743551	1.23e-07	UP_regulated
RTCB	0.741952	0.000113894	UP_regulated
CHMP6	0.741021	3.79e-06	UP_regulated
SLC12A2	0.74078	1.24e-07	UP_regulated
ALDOA	0.739642	1e-13	UP_regulated
GPI	0.739541	2.12e-08	UP_regulated
RUVBL2	0.735954	2.08e-06	UP_regulated
SH3BGRL3	0.735569	0.00229929	UP_regulated
PICALM	0.735156	0.000107818	UP_regulated
TANC1	0.73484	2.94e-08	UP_regulated
VAMP8	0.734746	0.00814844	UP_regulated
SLC16A1	0.73147	0.000411464	UP_regulated
C1orf123	0.728908	0.00326199	UP_regulated
PRDX2	0.724779	0.00880933	UP_regulated
PLEKHA5	0.724492	0.0091425	UP_regulated
NRD1	0.721652	0.00228399	UP_regulated
TKT	0.720862	0.00124531	UP_regulated
EIF5B	0.717179	6.4e-05	UP_regulated
DIP2B	0.717	1e-13	UP_regulated
RRAS2	0.716313	1.5e-11	UP_regulated
CHMP4A	0.715857	9.56e-05	UP_regulated
ME1	0.714462	6.86e-05	UP_regulated
PLXNA1	0.713829	1e-13	UP_regulated
RANGAP1	0.712297	0.00632936	UP_regulated
GNAI3	0.703819	0.00208185	UP_regulated
ZPR1	0.698794	4.6e-05	UP_regulated
PMVK	0.698696	0.00141069	UP_regulated
EIF2S3	0.69403	6.2e-06	UP_regulated
FKBP4	0.691899	4.17e-05	UP_regulated
CCT6A	0.691586	0.00181157	UP_regulated
LARP1	0.691541	0.00582782	UP_regulated
TXN	0.690843	0.000774179	UP_regulated
PKP3	0.686713	3.15e-10	UP_regulated
ARHGAP18	0.682716	0.00479425	UP_regulated
HN1	0.678199	4.85e-06	UP_regulated
CSNK2A1	0.67477	0.000500864	UP_regulated
PARK7	0.673811	1.76e-10	UP_regulated
HAGH	0.671576	1.8e-05	UP_regulated
PSD4	0.671215	3.52e-06	UP_regulated
COMT	0.670055	0.00959256	UP_regulated
ENO1	0.66956	6.77e-12	UP_regulated
DSG2	0.667855	6.09e-09	UP_regulated
GLO1	0.666524	0.000442506	UP_regulated
PAFAH1B1	0.665477	0.000388361	UP_regulated
CUL4A	0.663569	0.000344031	UP_regulated
UBA1	0.654107	2.15e-10	UP_regulated
ANXA5	0.648224	4.34e-06	UP_regulated
RHOA	0.646967	3.95e-07	UP_regulated
PTPRG	0.642797	1.25e-07	UP_regulated
VPS26A	0.641157	0.00146437	UP_regulated
CDC37	0.640783	5.46e-05	UP_regulated
CPNE1	0.640655	0.00358339	UP_regulated
HPCAL1	0.640228	6.23e-05	UP_regulated
FLII	0.639492	0.000202345	UP_regulated
MACF1	0.63721	1.9e-07	UP_regulated
C19orf26	0.635956	0.00532065	UP_regulated
FARP2	0.635839	3.37e-05	UP_regulated
CACYBP	0.634951	0.00633763	UP_regulated
DNAJA1	0.633747	0.00222313	UP_regulated
DDX19A	0.63123	5.67e-05	UP_regulated
ACOT7	0.630685	0.00888256	UP_regulated
PDCD10	0.626632	0.000519837	UP_regulated
RPS6KA1	0.626471	0.00382678	UP_regulated
RAN	0.625298	8.1e-05	UP_regulated
CD99	0.619068	2.02e-05	UP_regulated
USO1	0.616452	0.00654245	UP_regulated
PPP5C	0.610822	0.00656321	UP_regulated
CLTC	0.609926	4.3e-13	UP_regulated
EEF1G	0.607177	0.00227373	UP_regulated
RP2	0.606228	0.0045213	UP_regulated
CFL2	0.604813	0.00344976	UP_regulated
IFT27	0.604186	0.00338509	UP_regulated
ARF6	0.604051	0.00236398	UP_regulated
USP15	0.60117	0.00794491	UP_regulated
STX4	0.592202	0.00234923	UP_regulated
EPB41L2	0.590705	1.35e-05	UP_regulated
MCF2L	0.590266	0.00499899	UP_regulated
STK24	0.589269	4.08e-06	UP_regulated
INSR	0.586619	0.00269378	UP_regulated
GNAS	0.577208	2.21e-07	UP_regulated
PSMA5	0.575885	0.0017689	UP_regulated
SH3GL1	0.56919	0.00051604	UP_regulated
ATP11A	0.562856	0.00827038	UP_regulated
ASNS	0.555039	0.00812982	UP_regulated
TFG	0.551451	0.00668695	UP_regulated
PSMD3	0.547984	0.00596408	UP_regulated
SUGT1	0.547281	0.00144706	UP_regulated
OCLN	0.547246	0.000350445	UP_regulated
MARVELD2	0.544285	5e-07	UP_regulated
EPPK1	0.539392	0.00161811	UP_regulated
ITGA6	0.539019	0.000201852	UP_regulated
JAK2	0.5363	0.0091085	UP_regulated
COPB1	0.534319	0.00684511	UP_regulated
MAP4K4	0.533031	2.08e-13	UP_regulated
ARHGAP5	0.528919	0.00155367	UP_regulated
PNP	0.523327	0.00221216	UP_regulated
DDAH1	0.523194	1.93e-05	UP_regulated
YARS	0.518158	7.76e-07	UP_regulated
ADI1	0.51579	0.00410742	UP_regulated
YWHAG	0.513206	7.37e-08	UP_regulated
MPP2	0.510154	5.3e-05	UP_regulated
STIP1	0.504491	1.26e-12	UP_regulated
ADD3	0.501713	3.63e-07	UP_regulated
AHSA1	0.501533	0.00136135	UP_regulated
UBQLN1	0.500172	0.00204282	UP_regulated
FH	0.494789	0.00028726	UP_regulated
NRAS	0.493451	7.45e-05	UP_regulated
SOD1	0.490875	0.00552199	UP_regulated
ATP1A1	0.488579	7.85e-10	UP_regulated
WWP2	0.488074	0.00258823	UP_regulated
RAD23B	0.487265	0.00148545	UP_regulated
IGF2R	0.483821	0.000231137	UP_regulated
MYH10	0.48193	0.00240985	UP_regulated
CASK	0.477151	0.000197784	UP_regulated
CARS	0.475907	0.00575249	UP_regulated
TXNRD1	0.474653	0.00183818	UP_regulated
ERBB2	0.464576	3.15e-06	UP_regulated
PPFIA2	0.463705	0.000175496	UP_regulated
RAB7A	0.462537	4.25e-07	UP_regulated
CCT7	0.461674	0.00301318	UP_regulated
DNAJC7	0.457834	0.00937859	UP_regulated
NEDD4L	0.456068	2.71e-06	UP_regulated
ENPP1	0.45494	0.00415421	UP_regulated
ESD	0.454281	0.00976314	UP_regulated
THOP1	0.440662	0.00802449	UP_regulated
ATIC	0.427039	8.57e-09	UP_regulated
CTPS1	0.420923	0.00184186	UP_regulated
C2CD5	0.417701	0.00937366	UP_regulated
PRMT5	0.412709	0.00021345	UP_regulated
SLC9A1	0.410401	7.97e-06	UP_regulated
PFDN2	0.409363	0.00309982	UP_regulated
PTP4A1	0.406368	0.00660889	UP_regulated
HSP90AA1	0.406194	0.000521466	UP_regulated
RAB35	0.402831	0.00414694	UP_regulated
ITGA5	0.400093	0.00643326	UP_regulated
COPS4	0.39476	0.000980039	UP_regulated
EPN3	0.393656	0.00256478	UP_regulated
AARS	0.380456	9.97e-10	UP_regulated
DARS	0.380123	1.85e-06	UP_regulated
PPP1CB	0.378745	1.22e-05	UP_regulated
ADAMTS1	0.376243	0.00171529	UP_regulated
CD46	0.358348	0.00212895	UP_regulated
CCT5	0.355863	3.65e-07	UP_regulated
CCT8	0.353864	4.49e-09	UP_regulated
PFKL	0.339036	0.00265027	UP_regulated
CNNM4	0.335585	0.00123206	UP_regulated
TCP1	0.319281	0.00406469	UP_regulated
GGCT	0.306474	0.00558336	UP_regulated
MTHFD1	0.297782	1.65e-08	UP_regulated
RBBP4	0.283668	0.0095867	UP_regulated
TPI1	0.277041	1.96e-08	UP_regulated
LDHB	0.276768	0.000794816	UP_regulated
AP2M1	0.275156	0.000234888	UP_regulated
TAGLN2	0.262869	4.91e-06	UP_regulated
ROBO1	0.258963	0.00980657	UP_regulated
PLEKHA7	0.255722	6.82e-05	UP_regulated
CFL1	0.252451	7.45e-10	UP_regulated
YWHAE	0.241492	0.000285548	UP_regulated
RAB11B	0.234272	1.68e-05	UP_regulated
CPNE3	0.214785	2.02e-05	UP_regulated
IGSF8	0.211513	2.18e-07	UP_regulated
ARHGDIA	0.178391	0.000599866	UP_regulated
GOLM1	0.164433	0.00470945	UP_regulated
PTPRF	0.123469	3.81e-06	UP_regulated
ADAM10	0.122264	1.17e-06	UP_regulated
KPNB1	0.120284	0.00117531	UP_regulated
SLC39A10	0.118641	0.000649716	UP_regulated
EPB41	0.109801	0.000330786	UP_regulated
NUDC	0.101865	0.000649716	UP_regulated
HSPB1	0.0863894	0.00101963	UP_regulated
PDCD6IP	0.0803038	1.09e-09	UP_regulated
SLC1A5	0.0743891	0.000690291	UP_regulated
EEF1A2	0.0632276	0.00810499	UP_regulated
SLC44A2	0.0627648	0.000466517	UP_regulated
UBTD2	-0.0115348	0.0043545	Down_regulated
HSPA8	-0.157278	1.18e-06	Down_regulated
FOLH1	-0.267924	0.00565942	Down_regulated
ARF4	-0.344211	0.00288485	Down_regulated
PRDX1	-0.501024	0.00874278	Down_regulated
YBX1	-0.73371	0.00735904	Down_regulated
KIF20A	-0.815299	0.0065554	Down_regulated
TNIK	-0.828739	0.00918577	Down_regulated
THRAP3	-1.10972	0.00715849	Down_regulated
LMNB1	-1.27972	9.18e-05	Down_regulated
SET	-1.2977	0.00193477	Down_regulated
COL5A1	-1.35861	0.00185087	Down_regulated
CSTA	-1.40874	0.00737779	Down_regulated
SSB	-1.4858	0.00515994	Down_regulated
PRPF8	-1.51792	0.00112568	Down_regulated
SI	-1.52524	3.99e-06	Down_regulated
IGFBP2	-1.61227	0.00669526	Down_regulated
NCL	-1.62218	0.000709757	Down_regulated
SMOC2	-1.67091	0.00207724	Down_regulated
SLC44A1	-1.67218	0.00378133	Down_regulated
HNRNPD	-1.69724	0.00412031	Down_regulated
NPM1	-1.72522	0.00408041	Down_regulated
HIST2H3A	-1.84207	0.000836082	Down_regulated
XRCC6	-1.84852	0.000917324	Down_regulated
PARP1	-1.98072	0.001349	Down_regulated
KHDRBS1	-2.01317	0.00021519	Down_regulated
LUZP2	-2.18927	0.00156117	Down_regulated
INCENP	-2.23108	0.00164837	Down_regulated
AGRN	-2.43857	7.09e-11	Down_regulated
LAMB1	-2.50677	4.87e-06	Down_regulated
SUB1	-2.53073	0.00141074	Down_regulated
NID1	-2.61686	0.00560226	Down_regulated
CBX3	-2.62186	0.00458164	Down_regulated
SDC4	-2.62302	0.00125767	Down_regulated
H2AFX	-2.63582	0.000803801	Down_regulated
DDX21	-2.67571	0.00801491	Down_regulated
NUCKS1	-2.7613	0.00162576	Down_regulated
H2AFY	-2.8086	0.0021062	Down_regulated
HIST1H4A	-2.85739	1.03e-07	Down_regulated
GPC3	-2.91712	0.000202815	Down_regulated
VWA1	-2.97458	3.27e-06	Down_regulated
COL18A1	-3.10344	3.67e-08	Down_regulated
LAMC1	-3.14988	1e-13	Down_regulated
FN1	-3.2017	1e-13	Down_regulated
LAMA5	-3.30013	1e-13	Down_regulated
LAMA3	-3.41317	1e-13	Down_regulated
TFPI	-3.46576	0.00538819	Down_regulated
STC2	-3.46993	0.0009984	Down_regulated
LAMB2	-3.62585	1e-13	Down_regulated
HSPG2	-3.65933	1e-13	Down_regulated
TOP1	-4.37523	0.000151072	Down_regulated
HIST1H1E	-5.1771	1.43e-05	Down_regulated

## Sheet: Table S2
Table S2. Up/down-regulated proteins in exosomes isolated from Enz-treated cells
Protein	CHANGE	P_VALUE	regulation
PLP1	4.53471	0.000456247	UP_regulated
PPIB	2.86426	1e-13	UP_regulated
APOB	2.31691	0.00643326	UP_regulated
BCHE	2.14225	0.00321799	UP_regulated
SELENBP1	2.11596	0.000111478	UP_regulated
SI	2.06066	1e-13	UP_regulated
NUCB2	1.91322	1e-13	UP_regulated
COL1A2	1.84627	0.00916534	UP_regulated
AIDA	1.80215	2.89e-11	UP_regulated
S100A9	1.78074	0.00061789	UP_regulated
TMEM51	1.72192	0.00444111	UP_regulated
BASP1	1.65795	1.47e-07	UP_regulated
ERBB2IP	1.57711	1e-13	UP_regulated
ATG3	1.55921	0.00537126	UP_regulated
OGN	1.55462	0.000507387	UP_regulated
ATP1A3	1.48345	0.00273159	UP_regulated
AK1	1.48202	0.000263716	UP_regulated
GRB10	1.44308	0.000570318	UP_regulated
DSG1	1.42745	0.000678292	UP_regulated
EPN1	1.4221	8.48e-06	UP_regulated
PAG1	1.40087	1.15e-05	UP_regulated
TFG	1.38803	0.000649544	UP_regulated
SLC44A1	1.38355	6.96e-12	UP_regulated
SLC12A2	1.38029	3.01e-13	UP_regulated
ATP11A	1.3417	5.38e-05	UP_regulated
PLCB4	1.33306	1e-13	UP_regulated
STAM	1.30007	0.000568597	UP_regulated
CHP1	1.29433	0.000353737	UP_regulated
CASP14	1.29393	0.00355145	UP_regulated
HSPA5	1.27189	0.00247999	UP_regulated
CD99L2	1.23993	0.00752536	UP_regulated
PLIN3	1.2319	0.000103285	UP_regulated
AAMDC	1.22675	0.00352512	UP_regulated
STAM2	1.22079	2.72e-05	UP_regulated
GNB1	1.21975	0.00782198	UP_regulated
F11R	1.20836	0.00441577	UP_regulated
RABEP2	1.19128	0.00888218	UP_regulated
ADD1	1.16292	5.93e-08	UP_regulated
MBP	1.14073	0.0014634	UP_regulated
OCLN	1.13833	1.94e-08	UP_regulated
FLOT2	1.12728	0.00552199	UP_regulated
MFGE8	1.07665	5.77e-06	UP_regulated
PFDN5	1.06726	0.00467979	UP_regulated
GAPDH	1.05385	0.000269474	UP_regulated
CNP	1.03506	6.78e-10	UP_regulated
HSPE1	1.03171	0.00727883	UP_regulated
EPB41L2	1.0178	7.67e-09	UP_regulated
FOLH1	1.00296	2.72e-09	UP_regulated
CST3	0.981535	0.00353296	UP_regulated
CHMP4B	0.97933	0.00489338	UP_regulated
STOM	0.94659	0.00188774	UP_regulated
NUDT5	0.938268	0.00703346	UP_regulated
LASP1	0.928555	0.00153681	UP_regulated
HSP90B1	0.921945	0.00431805	UP_regulated
ANK3	0.911605	1e-13	UP_regulated
ATP2B1	0.899774	8.33e-13	UP_regulated
C1orf21	0.889598	0.00258996	UP_regulated
PAK2	0.884823	0.0012813	UP_regulated
ST14	0.881633	0.00188119	UP_regulated
HGS	0.873649	0.00359152	UP_regulated
STXBP3	0.853724	1.18e-06	UP_regulated
CD82	0.849131	0.00596346	UP_regulated
DSP	0.839377	2.91e-10	UP_regulated
PDCD5	0.826851	0.00679774	UP_regulated
RALB	0.81554	0.00107783	UP_regulated
INPP5A	0.800907	0.00207385	UP_regulated
ASRGL1	0.792466	0.00735392	UP_regulated
CTSH	0.788115	0.000604888	UP_regulated
TARS	0.766937	3.05e-05	UP_regulated
ADAM22	0.760529	0.00916328	UP_regulated
GARS	0.746906	0.000472563	UP_regulated
SLC9A1	0.746695	5.43e-06	UP_regulated
USP5	0.73607	0.00142256	UP_regulated
DPP3	0.73507	0.00659893	UP_regulated
GOLM1	0.731072	0.00668695	UP_regulated
SNAP23	0.729968	0.00203036	UP_regulated
SLC4A4	0.721275	0.00410454	UP_regulated
STRADB	0.702083	0.00163393	UP_regulated
FLNA	0.696433	1e-13	UP_regulated
KIAA1522	0.678484	1.69e-05	UP_regulated
NAMPT	0.675155	0.00644515	UP_regulated
ADAM10	0.672299	5.82e-05	UP_regulated
MARVELD2	0.669246	0.000968171	UP_regulated
SLK	0.668423	0.0038164	UP_regulated
RAB10	0.656553	0.00367473	UP_regulated
ADD3	0.654901	2.05e-06	UP_regulated
MARCKSL1	0.653338	0.00917576	UP_regulated
FKBP4	0.651156	0.00136324	UP_regulated
ITGB3	0.649708	0.000104982	UP_regulated
ATP1B1	0.647547	3.29e-05	UP_regulated
ITGA6	0.647312	0.00254409	UP_regulated
GDI2	0.638291	0.000804686	UP_regulated
PICALM	0.62309	0.000968171	UP_regulated
NDRG3	0.622501	0.00250846	UP_regulated
VPS37A	0.617397	0.00709268	UP_regulated
SLC12A7	0.613417	0.00335924	UP_regulated
AKT1	0.603539	0.000649716	UP_regulated
NCAM2	0.600639	1e-13	UP_regulated
NSF	0.592742	0.00241582	UP_regulated
ITGA2	0.589785	0.00215009	UP_regulated
PACSIN1	0.583511	0.00538878	UP_regulated
EPS15	0.581977	0.00119876	UP_regulated
FLOT1	0.577799	9.97e-05	UP_regulated
MME	0.572237	8.07e-09	UP_regulated
NUDC	0.564234	0.00632135	UP_regulated
GPRIN1	0.562126	0.0096071	UP_regulated
NUCB1	0.542257	2.01e-05	UP_regulated
DIP2C	0.541521	0.00322901	UP_regulated
TRIM25	0.534054	0.00392659	UP_regulated
IGBP1	0.532781	0.00823962	UP_regulated
RAB22A	0.496186	0.00541961	UP_regulated
HSPH1	0.494517	0.00505491	UP_regulated
RAB1B	0.481357	0.00197836	UP_regulated
MACF1	0.480058	0.000205668	UP_regulated
SH3KBP1	0.477178	0.00797156	UP_regulated
STIP1	0.464612	5.24e-06	UP_regulated
ATP7A	0.460576	0.000235352	UP_regulated
EPB41	0.45583	0.00157348	UP_regulated
LSR	0.454107	0.00479339	UP_regulated
RAB7A	0.439828	0.00400902	UP_regulated
CALM1	0.435798	0.00897417	UP_regulated
EPN3	0.423687	0.00937502	UP_regulated
PLEC	0.42181	0.000740098	UP_regulated
SH3GL1	0.407462	0.000848458	UP_regulated
RDX	0.406887	6.52e-05	UP_regulated
DYNLRB1	0.403216	0.00620672	UP_regulated
TLN1	0.398237	4.09e-08	UP_regulated
CSDE1	0.39646	0.00355467	UP_regulated
PLXNB2	0.391949	0.000434225	UP_regulated
CAP1	0.382931	0.00029145	UP_regulated
SDF4	0.349413	0.00252982	UP_regulated
LIMCH1	0.345591	0.00902939	UP_regulated
CTNND1	0.281912	1.84e-07	UP_regulated
EPB41L1	0.268516	0.00202172	UP_regulated
ZDHHC5	0.25496	0.000351291	UP_regulated
HSPA4	0.24961	0.000297175	UP_regulated
PARK7	0.245204	0.00287395	UP_regulated
ANXA6	0.244932	0.00236795	UP_regulated
NCK1	0.213848	0.00858986	UP_regulated
CLSTN1	0.210274	0.00106558	UP_regulated
ROBO1	0.201288	0.0041948	UP_regulated
HSPB1	0.187303	0.00691673	UP_regulated
CC2D1B	0.166047	0.00923849	UP_regulated
EPHB3	0.151623	0.00473545	UP_regulated
ATP1A1	0.10725	4.53e-05	UP_regulated
DLG1	0.102814	1.33e-05	UP_regulated
PDCD6IP	0.0860062	0.00367473	UP_regulated
MAP4K4	0.0823452	0.00226853	UP_regulated
TXN	0.0701915	0.00864778	UP_regulated
PRDX1	0.0474236	0.00572681	UP_regulated
GSS	0.0041476	0.00133725	UP_regulated
NEO1	-0.145817	0.000238001	Down_regulated
PTPRF	-0.195101	7.23e-06	Down_regulated
BSG	-0.298658	0.00832451	Down_regulated
AHNAK	-0.399876	7.28e-07	Down_regulated
ASL	-0.440686	0.00560097	Down_regulated
HNRNPD	-0.56439	0.0094651	Down_regulated
APPL2	-0.599308	0.00993342	Down_regulated
HIST2H3A	-0.666368	0.00996385	Down_regulated
NTPCR	-0.679245	0.00219216	Down_regulated
COBLL1	-0.680559	0.00471646	Down_regulated
PPFIBP2	-0.735152	0.00227676	Down_regulated
YBX1	-0.742718	0.0027605	Down_regulated
PLCB3	-0.813772	0.00179904	Down_regulated
EXOC1	-0.864072	0.00493253	Down_regulated
C6orf132	-0.890191	0.000119791	Down_regulated
RPS2	-1.0713	0.00241224	Down_regulated
LAMB2	-1.09554	0.0078871	Down_regulated
LAMA3	-1.15996	0.00187862	Down_regulated
UAP1	-1.17144	9.12e-06	Down_regulated
C1orf116	-1.18991	1.31e-07	Down_regulated
EXOC2	-1.20187	0.00976936	Down_regulated
MYO6	-1.24829	2.49e-05	Down_regulated
MYO1B	-1.26967	0.000666924	Down_regulated
RPL7	-1.33542	0.00145071	Down_regulated
IQGAP2	-1.37103	1e-13	Down_regulated
RAB11FIP1	-1.39328	0.0012568	Down_regulated
MICALL2	-1.40726	0.00754209	Down_regulated
HSPG2	-1.49339	5.64e-08	Down_regulated
STK39	-1.56149	0.00429354	Down_regulated
RPS11	-1.62194	0.00654065	Down_regulated
RPS3A	-1.7756	0.000500864	Down_regulated
RPL4	-1.87212	0.00309363	Down_regulated
DEK	-1.93016	0.00981999	Down_regulated
AGRN	-2.00177	7.16e-10	Down_regulated
ADAMTS1	-2.09253	6.09e-08	Down_regulated
H2AFX	-2.24009	0.00212978	Down_regulated
HIST1H4A	-2.30577	9.48e-07	Down_regulated
GPC3	-2.44054	0.00375082	Down_regulated
RPL7A	-2.45015	0.000103126	Down_regulated
RPS8	-2.60953	1.25e-05	Down_regulated
H2AFY	-2.78485	0.00200999	Down_regulated
RPS4X	-3.74865	3.02e-05	Down_regulated

## Sheet: Table S3
Table S3. Pathways regulated by SAL distinct factors
	ID	Term_Description	Fold_Enrichment	occurrence	support	lowest_p	highest_p	non_Signif_Snw_Genes	Up_regulated	Down_regulated
1	R-HSA-195258	RHO GTPase Effectors	7.05629	10	0.335196	2.63882e-40	2.63882e-40	ACTG1	ABI1, ABL1, ACTR2, ACTR3, ARPC1A, ARPC1B, ARPC2, ARPC3, ARPC4, ARPC5, BAIAP2, BRK1, CDC42, CDH1, CFL1, CKAP5, CLIP1, CTNNA1, CTNNB1, CTTN, CYFIP1, DAAM1, DIAPH1, DYNC1H1, DYNC1I2, DYNC1LI1, GRB2, IQGAP1, KIF5B, KLC1, KLC2, MAPK1, MAPK3, MAPRE1, MYH10, MYH9, NCKAP1, NF2, PAFAH1B1, PDPK1, PFN1, PIN1, PKN1, PKN2, PPP1CB, PPP1R12A, PPP2CB, PPP2R1A, PPP2R1B, PPP2R5A, PPP2R5C, PPP2R5E, PRKCD, RAC1, RAN…	INCENP
2	R-HSA-5663202	Diseases of signal transduction by growth factor receptors and second messengers	4.5644	10	0.407821	5.95049e-28	5.95049e-28		ADAM17, AKT1S1, AKT2, ARRB1, ATIC, BCR, CAMK2G, CDC37, CLTC, CNKSR2, CSK, CSNK1A1, CTNNB1, DCTN1, EEF1G, EGFR, ERBB2, ERBB3, FKBP1A, GRB2, GSK3B, HDAC6, HRAS, HSP90AA1, IQGAP1, JAG1, JAK2, KIF5B, KLC1, KRAS, LRRFIP1, LYN, MAP2K1, MAP2K2, MAPK1, MAPK3, MARK3, MSN, MTOR, MYH9, NF1, NOTCH1, NRAS, PDPK1, PEBP1, PIK3R2, PLCG1, PPFIBP1, PPP1CB, PPP2CB, PPP2R1A, PPP2R1B, PPP2R5A, PPP2R5C, PPP2R5E, PRKAR…	FN1, NPM1
3	R-HSA-9012999	RHO GTPase cycle	5.37229	10	0.296089	3.06087e-26	3.06087e-26	ITSN2, ACTG1, TFRC, STMN2	ABI1, ACTN1, ARFGAP3, ARHGAP1, ARHGAP12, ARHGAP17, ARHGAP18, ARHGAP28, ARHGAP35, ARHGAP5, ARHGAP6, ARHGDIA, ARHGEF16, ARHGEF7, BAIAP2, BAIAP2L1, BCR, BRK1, CAPZB, CCT6A, CCT7, CDC37, CDC42, CDC42BPA, CDC42BPB, CDC42EP4, CKB, CLTC, COPS4, CSK, CUL3, CYFIP1, DAAM1, DBN1, DIAPH1, DLG5, DOCK1, DOCK5, DOCK7, DOCK9, DSG2, DST, EFHD2, FARP2, FGD4, FNBP1L, GIT1, GRB2, HSP90AA1, HSP90AB1, IQGAP1, ITSN1, J…	LMNB1
4	R-HSA-6798695	Neutrophil degranulation	4.33914	10	0.100559	1.63888e-22	1.63888e-22		ACLY, ACTR2, ALDOA, ALDOC, ANO6, AP2A2, APEH, ARPC5, ATP6V1D, CAB39, CAND1, CAPN1, CCT8, COPB1, COTL1, CPNE1, CPNE3, CSTB, CYFIP1, DBNL, DIAPH1, DYNC1H1, DYNC1LI1, EEF2, FRK, GPI, HEBP2, HSP90AA1, HSP90AB1, IDH1, IGF2R, IQGAP1, ITGAV, JUP, KPNB1, LTA4H, MAPK1, NIT2, NME2, NRAS, OSTF1, PDAP1, PDXK, PFKL, PGAM1, PGM1, PGM2, PKM, PNP, PRDX6, PRKCD, PSEN1, PSMA5, PSMC2, PSMC3, PSMD1, PSMD11, PSMD2, P…	HSPA8, XRCC6
5	R-HSA-8856828	Clathrin-mediated endocytosis	7.105	10	0.145251	3.18218e-22	3.18218e-22	AP2S1	AAK1, ACTR2, ACTR3, AP2A1, AP2A2, AP2B1, AP2M1, ARF6, ARPC1A, ARPC2, ARPC3, ARPC4, ARPC5, ARRB1, BIN1, CLTB, CLTC, COPS4, COPS8, CTTN, DNM2, EGFR, EPN2, EPS15L1, FNBP1L, GRB2, HIP1R, IGF2R, ITSN1, LDLRAP1, OCRL, PACSIN2, PACSIN3, RAB5A, RAB5B, RAB5C, REPS1, REPS2, SNX18, SNX9, UBQLN1, VAMP8, WASL	HSPA8
6	R-HSA-5663213	RHO GTPases Activate WASPs and WAVEs	14.5464	10	0.100559	1.50442e-21	1.50442e-21	ACTG1	ABI1, ABL1, ACTR2, ACTR3, ARPC1A, ARPC1B, ARPC2, ARPC3, ARPC4, ARPC5, BAIAP2, BRK1, CDC42, CYFIP1, GRB2, MAPK1, MAPK3, NCKAP1, RAC1, WASF2, WASF3, WASL, WIPF2
7	R-HSA-166520	Signaling by NTRKs	5.4372	10	0.195531	1.66161e-20	1.66161e-20		AP2A1, AP2A2, AP2B1, AP2M1, CDK5, CLTC, CRK, CRKL, DNM2, DUSP3, GRB2, HRAS, KRAS, MAP2K1, MAP2K2, MAPK1, MAPK3, NRAS, PIK3R2, PLCG1, PPP2CB, PPP2R1A, PPP2R1B, PTPN11, RAC1, RALA, RHOA, RPS6KA1, RPS6KA3, SHC1, SRC, STAT3
8	R-HSA-1227986	Signaling by ERBB2	8.82852	10	0.268156	2.1892e-20	2.1892e-20		AKT2, CDC37, CUL5, DIAPH1, EGFR, ERBB2, ERBB3, GRB2, HRAS, HSP90AA1, KRAS, NRAS, PLCG1, PRKCD, RHOA, SHC1, SRC, STUB1, YES1
9	R-HSA-2029480	Fcgamma receptor (FCGR) dependent phagocytosis	6.93721	10	0.145251	5.50983e-20	5.50983e-20	ACTG1	ABI1, ABL1, ACTR2, ACTR3, AHCYL1, ARPC1A, ARPC1B, ARPC2, ARPC3, ARPC4, ARPC5, BAIAP2, BRK1, CDC42, CFL1, CRK, CYFIP1, DOCK1, GRB2, HSP90AA1, HSP90AB1, LYN, MAPK1, MAPK3, MYH9, MYO1C, MYO9B, NCKAP1, NF2, PIK3R2, PLCG1, PRKCD, RAC1, SRC, WASF2, WASF3, WASL, WIPF2, YES1
10	R-HSA-8856825	Cargo recognition for clathrin-mediated endocytosis	4.64208	10	0.0558659	2.57787e-19	2.57787e-19	AP2S1	AAK1, AP2A1, AP2A2, AP2B1, AP2M1, ARRB1, CLTB, CLTC, COPS4, COPS8, EGFR, EPN2, EPS15L1, GRB2, IGF2R, ITSN1, LDLRAP1, REPS1, REPS2, UBQLN1, VAMP8
11	R-HSA-1433557	Signaling by SCF-KIT	7.41293	10	0.162011	4.01475e-19	4.01475e-19		GRB2, HRAS, JAK2, KRAS, LYN, NRAS, PIK3R2, PTPN11, PTPN6, RAC1, SRC, STAT1, STAT3, YES1
12	R-HSA-9665686	Signaling by ERBB2 TMD/JMD mutants	11.9262	10	0.24581	4.37225e-19	4.37225e-19		CDC37, EGFR, ERBB2, ERBB3, GRB2, HRAS, HSP90AA1, KRAS, NRAS, PLCG1, SHC1
13	R-HSA-2029482	Regulation of actin dynamics for phagocytic cup formation	6.93891	10	0.0893855	6.23856e-19	6.23856e-19	ACTG1	ABI1, ABL1, ACTR2, ACTR3, ARPC1A, ARPC1B, ARPC2, ARPC3, ARPC4, ARPC5, BAIAP2, BRK1, CDC42, CFL1, CRK, CYFIP1, DOCK1, GRB2, HSP90AA1, HSP90AB1, MAPK1, MAPK3, MYH9, MYO1C, MYO9B, NCKAP1, NF2, RAC1, WASF2, WASF3, WASL, WIPF2
14	R-HSA-3928662	EPHB-mediated forward signaling	13.3931	10	0.178771	1.15625e-18	1.15625e-18	ACTG1	ACTR2, ACTR3, ARPC1A, ARPC1B, ARPC2, ARPC3, ARPC4, ARPC5, CDC42, CFL1, HRAS, ITSN1, LYN, RAC1, RHOA, ROCK1, ROCK2, SRC, WASL, YES1
15	R-HSA-9665348	Signaling by ERBB2 ECD mutants	15.1789	10	0.24581	1.20774e-18	1.20774e-18		CDC37, EGFR, ERBB2, GRB2, HRAS, HSP90AA1, KRAS, NRAS, PLCG1, SHC1
16	R-HSA-9664565	Signaling by ERBB2 KD Mutants	10.4355	10	0.240223	3.06806e-18	3.06806e-18		CDC37, EGFR, ERBB2, ERBB3, GRB2, HRAS, HSP90AA1, KRAS, NRAS, PLCG1, SHC1
17	R-HSA-187037	Signaling by NTRK1 (TRKA)	5.93955	10	0.189944	3.50416e-18	3.50416e-18		AP2A1, AP2A2, AP2B1, AP2M1, CDK5, CLTC, CRK, CRKL, DNM2, DUSP3, GRB2, HRAS, KRAS, MAP2K1, MAP2K2, MAPK1, MAPK3, NRAS, PIK3R2, PLCG1, PPP2CB, PPP2R1A, PPP2R1B, RALA, RHOA, RPS6KA1, RPS6KA3, SHC1, SRC, STAT3
18	R-HSA-1227990	Signaling by ERBB2 in Cancer	10.018	10	0.234637	5.4632e-18	5.4632e-18		CDC37, EGFR, ERBB2, ERBB3, GRB2, HRAS, HSP90AA1, KRAS, NRAS, PLCG1, SHC1
19	R-HSA-5358351	Signaling by Hedgehog	4.0477	10	0.0670391	8.9155e-18	8.9155e-18	PTCH1	ADAM17, ARRB1, CSNK1A1, CUL3, GNAS, GSK3B, ITCH, NUMB, PRKACB, PRKAR1A, PRKAR2A, PSMA5, PSMC1, PSMC2, PSMC3, PSMC4, PSMD1, PSMD11, PSMD2, PSMD3, PSMD6, PSMF1, SKP1, VCP
20	R-HSA-5683057	MAPK family signaling cascades	4.01793	10	0.26257	1.14996e-17	1.14996e-17		ARRB1, CAMK2G, CDC42, CNKSR2, CSK, CUL3, DLG3, DNAJB1, EGFR, ERBB2, ERBB3, GRB2, HRAS, IQGAP1, JAK2, KRAS, MAP2K1, MAP2K2, MAPK1, MAPK3, MARK3, NF1, NRAS, PEA15, PEBP1, PIK3R2, PPP1CB, PPP2CB, PPP2R1A, PPP2R1B, PPP2R5A, PPP2R5C, PPP2R5E, PPP5C, PRKACB, PSMA5, PSMC1, PSMC2, PSMC3, PSMC4, PSMD1, PSMD11, PSMD2, PSMD3, PSMD6, PSMF1, PTPN11, PTPRA, RAC1, RASA2, SHC1, SPTAN1, SPTBN2, SRC, TYK2, VCL	FN1
21	R-HSA-9656223	Signaling by RAF1 mutants	9.92464	10	0.134078	1.42443e-17	1.42443e-17		ARRB1, CAMK2G, CNKSR2, CSK, HRAS, IQGAP1, JAK2, KRAS, MAP2K1, MAP2K2, MAPK1, MAPK3, MARK3, NRAS, SRC, VCL	FN1
22	R-HSA-5684996	MAPK1/MAPK3 signaling	4.29438	10	0.212291	1.83895e-17	1.83895e-17		ARRB1, CAMK2G, CNKSR2, CSK, CUL3, DLG3, EGFR, ERBB2, ERBB3, GRB2, HRAS, IQGAP1, JAK2, KRAS, MAP2K1, MAP2K2, MAPK1, MAPK3, MARK3, NF1, NRAS, PEA15, PEBP1, PIK3R2, PPP1CB, PPP2CB, PPP2R1A, PPP2R1B, PPP2R5A, PPP2R5C, PPP2R5E, PPP5C, PSMA5, PSMC1, PSMC2, PSMC3, PSMC4, PSMD1, PSMD11, PSMD2, PSMD3, PSMD6, PSMF1, PTPN11, PTPRA, RASA2, SHC1, SPTAN1, SPTBN2, SRC, TYK2, VCL	FN1
23	R-HSA-6802955	Paradoxical activation of RAF signaling by kinase inactive BRAF	9.53091	10	0.128492	5.52438e-17	5.52438e-17		ARRB1, CAMK2G, CNKSR2, CSK, HRAS, IQGAP1, JAK2, KRAS, MAP2K1, MAP2K2, MAPK1, MAPK3, MARK3, NRAS, PEBP1, SRC, VCL	FN1
24	R-HSA-6802949	Signaling by RAS mutants	9.53091	10	0.128492	5.52438e-17	5.52438e-17		ARRB1, CAMK2G, CNKSR2, CSK, HRAS, IQGAP1, JAK2, KRAS, MAP2K1, MAP2K2, MAPK1, MAPK3, MARK3, NRAS, PEBP1, SRC, VCL	FN1
25	R-HSA-6802946	Signaling by moderate kinase activity BRAF mutants	9.53091	10	0.128492	5.52438e-17	5.52438e-17		ARRB1, CAMK2G, CNKSR2, CSK, HRAS, IQGAP1, JAK2, KRAS, MAP2K1, MAP2K2, MAPK1, MAPK3, MARK3, NRAS, PEBP1, SRC, VCL	FN1
26	R-HSA-9649948	Signaling downstream of RAS mutants	9.53091	10	0.128492	5.52438e-17	5.52438e-17		ARRB1, CAMK2G, CNKSR2, CSK, HRAS, IQGAP1, JAK2, KRAS, MAP2K1, MAP2K2, MAPK1, MAPK3, MARK3, NRAS, PEBP1, SRC, VCL	FN1
27	R-HSA-9669938	Signaling by KIT in disease	12.5226	10	0.184358	7.32551e-17	7.32551e-17		GRB2, HRAS, JAK2, KRAS, LYN, NRAS, PIK3R2, SRC, STAT1, STAT3, YES1
28	R-HSA-9670439	Signaling by phosphorylated juxtamembrane, extracellular and kinase domain KIT mutants	12.5226	10	0.184358	7.32551e-17	7.32551e-17		GRB2, HRAS, JAK2, KRAS, LYN, NRAS, PIK3R2, SRC, STAT1, STAT3, YES1
29	R-HSA-2682334	EPH-Ephrin signaling	8.16689	10	0.212291	9.30893e-17	9.30893e-17	ACTG1	ACTR2, ACTR3, AP2A1, AP2A2, AP2B1, AP2M1, ARHGEF7, ARPC1A, ARPC1B, ARPC2, ARPC3, ARPC4, ARPC5, CDC42, CFL1, CLTB, CLTC, EPHA7, GIT1, HRAS, ITSN1, LYN, MYH10, MYH9, PSEN1, RAC1, RHOA, ROCK1, ROCK2, SDCBP, SRC, WASL, YES1
30	R-HSA-5632684	Hedgehog 'on' state	4.33682	10	0.0391061	1.41314e-16	1.41314e-16	PTCH1	ARRB1, CSNK1A1, CUL3, ITCH, NUMB, PSMA5, PSMC1, PSMC2, PSMC3, PSMC4, PSMD1, PSMD11, PSMD2, PSMD3, PSMD6, PSMF1
31	R-HSA-9013406	RHOQ GTPase cycle	8.48987	10	0.0111732	1.88246e-16	1.88246e-16	TFRC, CAV1	ARHGAP1, ARHGAP17, ARHGAP35, ARHGAP5, ARHGEF7, CDC42, CDC42BPA, CDC42BPB, CDC42EP4, GIT1, IQGAP1, ITSN1, JUP, MPP7, PAK4, SCRIB, SLC1A5, SLC4A7, SRGAP2, VANGL1, WASL, WWP2
32	R-HSA-389957	Prefoldin mediated transfer of substrate to CCT/TriC	7.31838	10	0.0502793	3.36542e-16	3.36542e-16	TUBA4A	CCT3, CCT4, CCT5, CCT6A, CCT7, CCT8, PFDN2, PFDN6, TCP1
33	R-HSA-5673001	RAF/MAP kinase cascade	4.22248	10	0.201117	3.38375e-16	3.38375e-16		ARRB1, CAMK2G, CNKSR2, CSK, CUL3, DLG3, EGFR, ERBB2, ERBB3, GRB2, HRAS, IQGAP1, JAK2, KRAS, MAP2K1, MAP2K2, MAPK1, MAPK3, MARK3, NF1, NRAS, PEA15, PEBP1, PIK3R2, PPP1CB, PPP2CB, PPP2R1A, PPP2R1B, PPP2R5A, PPP2R5C, PPP2R5E, PPP5C, PSMA5, PSMC1, PSMC2, PSMC3, PSMC4, PSMD1, PSMD11, PSMD2, PSMD3, PSMD6, PSMF1, PTPRA, RASA2, SHC1, SPTAN1, SPTBN2, SRC, VCL	FN1
34	R-HSA-6802948	Signaling by high-kinase activity BRAF mutants	10.7145	10	0.139665	3.41838e-16	3.41838e-16		ARRB1, CNKSR2, CSK, HRAS, IQGAP1, KRAS, MAP2K1, MAP2K2, MAPK1, MAPK3, MARK3, NRAS, PEBP1, SRC, VCL	FN1
35	R-HSA-5357801	Programmed Cell Death	5.07214	10	0.117318	5.75036e-16	5.75036e-16		AKT2, APPL1, CDC37, CDH1, CHMP4A, CHMP6, CTNNB1, DBNL, DFFA, DNM1L, DSG2, HSP90AA1, ITCH, KPNB1, MAPK1, MAPK3, PRKCD, PSMA5, PSMC1, PSMC2, PSMC3, PSMC4, PSMD1, PSMD11, PSMD2, PSMD3, PSMD6, PSMF1, ROCK1, SDCBP, SPTAN1, STAT3, STK24, STK26, STUB1, TJP1, TJP2, TNFRSF10B, UACA, UBE2L3, YWHAE, YWHAG, YWHAQ, YWHAZ	LMNB1
36	R-HSA-5637810	Constitutive Signaling by EGFRvIII	13.661	10	0.201117	6.33068e-16	6.33068e-16		CDC37, EGFR, GRB2, HRAS, HSP90AA1, KRAS, NRAS, PLCG1, SHC1
37	R-HSA-5637812	Signaling by EGFRvIII in Cancer	13.661	10	0.201117	6.33068e-16	6.33068e-16		CDC37, EGFR, GRB2, HRAS, HSP90AA1, KRAS, NRAS, PLCG1, SHC1
38	R-HSA-5610787	Hedgehog 'off' state	4.59966	10	0.0335196	1.13334e-15	1.13334e-15	PTCH1	CSNK1A1, GNAS, GSK3B, ITCH, NUMB, PRKACB, PRKAR1A, PRKAR2A, PSMA5, PSMC1, PSMC2, PSMC3, PSMC4, PSMD1, PSMD11, PSMD2, PSMD3, PSMD6, PSMF1, SKP1
39	R-HSA-5674135	MAP2K and MAPK activation	9.58665	10	0.134078	1.42158e-15	1.42158e-15		ARRB1, CNKSR2, CSK, HRAS, IQGAP1, KRAS, MAP2K1, MAP2K2, MAPK1, MAPK3, MARK3, NRAS, PEBP1, SRC, VCL	FN1
40	R-HSA-9006927	Signaling by Non-Receptor Tyrosine Kinases	6.20953	10	0.201117	1.52774e-15	1.52774e-15		ARHGAP35, CRK, DOCK1, EGFR, ERBB2, ERBB3, HRAS, KRAS, NRAS, PXN, RAC1, RHOA, STAP2, STAT3	KHDRBS1
41	R-HSA-8848021	Signaling by PTK6	6.20953	10	0.201117	1.52774e-15	1.52774e-15		ARHGAP35, CRK, DOCK1, EGFR, ERBB2, ERBB3, HRAS, KRAS, NRAS, PXN, RAC1, RHOA, STAP2, STAT3	KHDRBS1
42	R-HSA-9013409	RHOJ GTPase cycle	8.69335	10	0.0223464	1.56831e-15	1.56831e-15	TFRC, CAV1	ARHGAP1, ARHGAP35, ARHGAP5, ARHGEF7, CDC42, CDC42BPA, CDC42BPB, FNBP1L, GIT1, JUP, MPP7, OCRL, PAK4, PIK3R2, SCRIB, SLC1A5, SLC4A7, VANGL1, WASL, WIPF2, WWP2
43	R-HSA-9664422	FCGR3A-mediated phagocytosis	6.85259	10	0.0837989	1.66739e-15	1.66739e-15	ACTG1	ABI1, ABL1, ACTR2, ACTR3, ARPC1A, ARPC1B, ARPC2, ARPC3, ARPC4, ARPC5, BAIAP2, BRK1, CDC42, CRK, CYFIP1, DOCK1, GRB2, LYN, MAPK1, MAPK3, MYH9, MYO1C, MYO9B, NCKAP1, RAC1, SRC, WASF2, WASF3, WASL, WIPF2, YES1
44	R-HSA-9664417	Leishmania phagocytosis	6.85259	10	0.0837989	1.66739e-15	1.66739e-15	ACTG1	ABI1, ABL1, ACTR2, ACTR3, ARPC1A, ARPC1B, ARPC2, ARPC3, ARPC4, ARPC5, BAIAP2, BRK1, CDC42, CRK, CYFIP1, DOCK1, GRB2, LYN, MAPK1, MAPK3, MYH9, MYO1C, MYO9B, NCKAP1, RAC1, SRC, WASF2, WASF3, WASL, WIPF2, YES1
45	R-HSA-9664407	Parasite infection	6.85259	10	0.0837989	1.66739e-15	1.66739e-15	ACTG1	ABI1, ABL1, ACTR2, ACTR3, ARPC1A, ARPC1B, ARPC2, ARPC3, ARPC4, ARPC5, BAIAP2, BRK1, CDC42, CRK, CYFIP1, DOCK1, GRB2, LYN, MAPK1, MAPK3, MYH9, MYO1C, MYO9B, NCKAP1, RAC1, SRC, WASF2, WASF3, WASL, WIPF2, YES1
46	R-HSA-9013149	RAC1 GTPase cycle	5.53483	10	0.0446927	1.72212e-15	1.72212e-15		ABI1, ARHGAP1, ARHGAP12, ARHGAP17, ARHGAP35, ARHGAP5, ARHGDIA, ARHGEF7, BAIAP2, BAIAP2L1, BCR, BRK1, CDC42, CDC42BPA, CDC42EP4, CYFIP1, DOCK1, DOCK5, DOCK7, DOCK9, FARP2, GIT1, IQGAP1, JAG1, MCF2L, MPP7, MYO9B, NCKAP1, PAK4, PIK3R2, PKN1, PKN2, RAC1, RALBP1, SLC1A5, SRGAP1, SRGAP2, TAOK3, VANGL1, WASF2, WASF3, WASL, WIPF2, YKT6
47	R-HSA-9634285	Constitutive Signaling by Overexpressed ERBB2	18.2146	10	0.128492	1.79084e-15	1.79084e-15		CDC37, ERBB2, GRB2, HRAS, HSP90AA1, KRAS, NRAS, SHC1
48	R-HSA-389958	Cooperation of Prefoldin and TriC/CCT in actin and tubulin folding	6.20953	10	0.0446927	2.34876e-15	2.34876e-15	TUBA4A	CCT3, CCT4, CCT5, CCT6A, CCT7, CCT8, PFDN2, PFDN6, TCP1
49	R-HSA-5654741	Signaling by FGFR3	6.83049	10	0.128492	2.7157e-15	2.7157e-15		GRB2, HRAS, KRAS, MAPK1, MAPK3, NRAS, PLCG1, PPP2CB, PPP2R1A, PTPN11, SHC1, SRC
50	R-HSA-5654743	Signaling by FGFR4	6.66389	10	0.128492	3.70096e-15	3.70096e-15		GRB2, HRAS, KRAS, MAPK1, MAPK3, NRAS, PLCG1, PPP2CB, PPP2R1A, PTPN11, SHC1, SRC
51	R-HSA-6802952	Signaling by BRAF and RAF1 fusions	7.34461	10	0.0949721	7.37554e-15	7.37554e-15		ARRB1, CAMK2G, CNKSR2, CSK, HRAS, IQGAP1, JAK2, KRAS, MAP2K1, MAP2K2, MAPK1, MAPK3, MARK3, NRAS, PEBP1, SND1, SRC, VCL, ZC3HAV1	FN1
52	R-HSA-186763	Downstream signal transduction	9.42136	10	0.139665	7.74097e-15	7.74097e-15		CRK, CRKL, GRB2, HRAS, KRAS, NRAS, PIK3R2, PLCG1, PTPN11, SRC, STAT1, STAT3
53	R-HSA-1236382	Constitutive Signaling by Ligand-Responsive EGFR Cancer Variants	10.785	10	0.184358	1.15518e-14	1.15518e-14		CDC37, EGFR, GRB2, HRAS, HSP90AA1, KRAS, NRAS, PLCG1, SHC1
54	R-HSA-5637815	Signaling by Ligand-Responsive EGFR Variants in Cancer	10.785	10	0.184358	1.15518e-14	1.15518e-14		CDC37, EGFR, GRB2, HRAS, HSP90AA1, KRAS, NRAS, PLCG1, SHC1
55	R-HSA-390450	Folding of actin by CCT/TriC	15.9378	10	0.0502793	1.48849e-14	1.48849e-14		CCT3, CCT4, CCT5, CCT6A, CCT7, CCT8, TCP1
56	R-HSA-983169	Class I MHC mediated antigen processing & presentation	2.05337	10	0.0223464	1.77409e-14	1.77409e-14		CUL2, CUL3, CUL5, ITCH, ITGAV, LRSAM1, MGRN1, NEDD4L, NPEPPS, PSMA5, PSMC1, PSMC2, PSMC3, PSMC4, PSMD1, PSMD11, PSMD2, PSMD3, PSMD6, PSMF1, SKP1, STUB1, STX4, THOP1, UBA1, UBA6, UBE2G1, UBE2L3, UBE2M, UBE2N, UBE2V1, UBE2Z, VAMP8, WWP1
57	R-HSA-69275	G2/M Transition	4.02533	10	0.0335196	2.07877e-14	2.07877e-14		CKAP5, DCTN1, DCTN2, DYNC1H1, DYNC1I2, HSP90AA1, HSP90AB1, MAPRE1, PAFAH1B1, PPME1, PPP1CB, PPP1R12A, PPP2CB, PPP2R1A, PPP2R1B, PSMA5, PSMC1, PSMC2, PSMC3, PSMC4, PSMD1, PSMD11, PSMD2, PSMD3, PSMD6, PSMF1, RAB8A, RBBP4, SKP1, TUBG1, YWHAE, YWHAG
58	R-HSA-983168	Antigen processing: Ubiquitination & Proteasome degradation	2.32177	10	0.0223464	2.41381e-14	2.41381e-14		CUL2, CUL3, CUL5, ITCH, LRSAM1, MGRN1, NEDD4L, NPEPPS, PSMA5, PSMC1, PSMC2, PSMC3, PSMC4, PSMD1, PSMD11, PSMD2, PSMD3, PSMD6, PSMF1, SKP1, STUB1, THOP1, UBA1, UBA6, UBE2G1, UBE2L3, UBE2M, UBE2N, UBE2V1, UBE2Z, WWP1
59	R-HSA-453274	Mitotic G2-G2/M phases	3.98134	10	0.0335196	2.8292e-14	2.8292e-14		CKAP5, DCTN1, DCTN2, DYNC1H1, DYNC1I2, HSP90AA1, HSP90AB1, MAPRE1, PAFAH1B1, PPME1, PPP1CB, PPP1R12A, PPP2CB, PPP2R1A, PPP2R1B, PSMA5, PSMC1, PSMC2, PSMC3, PSMC4, PSMD1, PSMD11, PSMD2, PSMD3, PSMD6, PSMF1, RAB8A, RBBP4, SKP1, TUBG1, YWHAE, YWHAG
60	R-HSA-5654736	Signaling by FGFR1	5.57591	10	0.0782123	3.33654e-14	3.33654e-14		GRB2, HRAS, KRAS, MAPK1, MAPK3, NRAS, PLCG1, PPP2CB, PPP2R1A, PTPN11, SHC1, SRC
61	R-HSA-5610780	Degradation of GLI1 by the proteasome	5.78855	10	0.0223464	3.60956e-14	3.60956e-14		ITCH, NUMB, PRKACB, PSMA5, PSMC1, PSMC2, PSMC3, PSMC4, PSMD1, PSMD11, PSMD2, PSMD3, PSMD6, PSMF1, SKP1
62	R-HSA-5610783	Degradation of GLI2 by the proteasome	5.78855	10	0.0167598	3.60956e-14	3.60956e-14		CSNK1A1, GSK3B, PRKACB, PSMA5, PSMC1, PSMC2, PSMC3, PSMC4, PSMD1, PSMD11, PSMD2, PSMD3, PSMD6, PSMF1, SKP1
63	R-HSA-5610785	GLI3 is processed to GLI3R by the proteasome	5.78855	10	0.0167598	3.60956e-14	3.60956e-14		CSNK1A1, GSK3B, PRKACB, PSMA5, PSMC1, PSMC2, PSMC3, PSMC4, PSMD1, PSMD11, PSMD2, PSMD3, PSMD6, PSMF1, SKP1
64	R-HSA-109581	Apoptosis	4.95545	10	0.0670391	3.63796e-14	3.63796e-14		AKT2, APPL1, CDH1, CTNNB1, DBNL, DFFA, DNM1L, DSG2, KPNB1, MAPK1, MAPK3, PRKCD, PSMA5, PSMC1, PSMC2, PSMC3, PSMC4, PSMD1, PSMD11, PSMD2, PSMD3, PSMD6, PSMF1, ROCK1, SPTAN1, STAT3, STK24, STK26, TJP1, TJP2, TNFRSF10B, UACA, YWHAE, YWHAG, YWHAQ, YWHAZ	LMNB1
65	R-HSA-157118	Signaling by NOTCH	3.23484	10	0.0558659	4.23028e-14	4.23028e-14		ADAM17, ARRB1, DTX2, EGFR, HDAC6, ITCH, JAG1, NOTCH1, NOTCH2, NUMB, PSEN1, PSMA5, PSMC1, PSMC2, PSMC3, PSMC4, PSMD1, PSMD11, PSMD2, PSMD3, PSMD6, PSMF1, SKP1, STAT1, WWP2, YWHAZ
66	R-HSA-177929	Signaling by EGFR	6.83049	10	0.173184	4.26552e-14	4.26552e-14		ADAM17, ARHGEF7, CDC42, CSK, EGFR, EPS15L1, GRB2, HRAS, KRAS, NRAS, PLCG1, PTPN11, PXN, SHC1, SRC
67	R-HSA-6814122	Cooperation of PDCL (PhLP1) and TRiC/CCT in G-protein beta folding	5.39249	10	0.0502793	4.90232e-14	4.90232e-14	GNB1	CCT3, CCT4, CCT5, CCT6A, CCT7, CCT8, CSNK2A1, GNB2, TCP1
68	R-HSA-187687	Signalling to ERKs	8.70552	10	0.139665	4.99607e-14	4.99607e-14		CRK, CRKL, GRB2, HRAS, KRAS, MAP2K1, MAP2K2, MAPK1, MAPK3, NRAS, RALA, SHC1, SRC
69	R-HSA-76002	Platelet activation, signaling and aggregation	3.94411	10	0.206704	5.74898e-14	5.74898e-14		ABCC4, ACTN1, ACTN4, ALDOA, ANXA5, APLP2, APP, ARRB1, CD9, CDC42, CFL1, CRK, CSK, ENDOD1, GNAI1, GNAI3, GNB2, GRB2, LYN, MAPK1, MAPK3, NHLRC2, OLA1, PDPK1, PFN1, PIK3R2, PRKCD, PTPN11, PTPN6, RAC1, RHOA, RHOB, RHOG, SHC1, SOD1, SRC, STX4, STXBP2, SYTL4, TAGLN2, VCL, WDR1, YWHAZ	FN1
70	R-HSA-195721	Signaling by WNT	3.80882	10	0.122905	5.86842e-14	5.86842e-14	ZRANB1	AKT2, AP2A1, AP2A2, AP2B1, AP2M1, CLTB, CLTC, CSNK1A1, CSNK1G2, CSNK2A1, CTNNB1, CUL3, DAAM1, GNB2, GSK3B, KRAS, PFN1, PLCB1, PPP2CB, PPP2R1A, PPP2R1B, PPP2R5A, PPP2R5C, PPP2R5E, PPP3CA, PSMA5, PSMC1, PSMC2, PSMC3, PSMC4, PSMD1, PSMD11, PSMD2, PSMD3, PSMD6, PSMF1, RAC1, RHOA, SCRIB, SKP1, SNX3, VPS26A, VPS29, VPS35, YWHAZ
71	R-HSA-9658195	Leishmania infection	4.88685	10	0.117318	7.58731e-14	7.58731e-14	ACTG1	ABI1, ABL1, ACTR2, ACTR3, ADAM17, AHCYL1, ARPC1A, ARPC1B, ARPC2, ARPC3, ARPC4, ARPC5, BAIAP2, BRK1, CDC42, CRK, CYFIP1, DOCK1, GGT1, GNAI1, GNAI3, GNAS, GNB2, GRB2, HSP90AB1, LYN, MAPK1, MAPK3, MYH9, MYO1C, MYO9B, NCKAP1, PLCG1, PRKACB, PRKAR1A, PRKAR2A, RAC1, SRC, SUGT1, WASF2, WASF3, WASL, WIPF2, YES1
72	R-HSA-4420097	VEGFA-VEGFR2 Pathway	7.51119	10	0.22905	9.01234e-14	9.01234e-14		ABI1, AHCYL1, AKT2, BAIAP2, BRK1, CDC42, CRK, CTNNA1, CTNNB1, CYFIP1, DOCK1, HRAS, HSP90AA1, ITGAV, JUP, KRAS, MTOR, NCKAP1, NRAS, PDPK1, PIK3R2, PLCG1, PRKACB, PRKCD, PXN, RAC1, RHOA, ROCK1, ROCK2, SRC, WASF2, WASF3
73	R-HSA-5625740	RHO GTPases activate PKNs	9.75784	10	0.167598	9.88618e-14	9.88618e-14		MYH10, MYH9, PDPK1, PKN1, PKN2, PPP1CB, PPP1R12A, RAC1, RHOA, RHOB, RHOC, YWHAE, YWHAG, YWHAQ, YWHAZ
74	R-HSA-68877	Mitotic Prometaphase	2.98601	10	0.0223464	1.40341e-13	1.40341e-13	DYNLL2	CKAP5, CLIP1, CSNK2A1, DCTN1, DCTN2, DYNC1H1, DYNC1I2, DYNC1LI1, HSP90AA1, MAPRE1, NEK9, PAFAH1B1, PPP2CB, PPP2R1A, PPP2R1B, PPP2R5A, PPP2R5C, PPP2R5E, RANGAP1, TAOK1, TUBG1, YWHAE, YWHAG	INCENP
75	R-HSA-6802957	Oncogenic MAPK signaling	6.34054	10	0.100559	1.66689e-13	1.66689e-13		ARRB1, CAMK2G, CNKSR2, CSK, HRAS, IQGAP1, JAK2, KRAS, MAP2K1, MAP2K2, MAPK1, MAPK3, MARK3, NF1, NRAS, PEBP1, PPP1CB, SND1, SRC, VCL, ZC3HAV1	FN1
76	R-HSA-9674555	Signaling by CSF3 (G-CSF)	8.13153	10	0.0726257	2.04929e-13	2.04929e-13	JAK1	CUL5, GRB2, JAK2, KRAS, LYN, PTPN11, SHC1, STAT1, STAT3, TYK2
77	R-HSA-1643713	Signaling by EGFR in Cancer	8.19659	10	0.173184	2.5113e-13	2.5113e-13		CDC37, EGFR, GRB2, HRAS, HSP90AA1, KRAS, NRAS, PLCG1, SHC1
78	R-HSA-9006115	Signaling by NTRK2 (TRKB)	9.10732	10	0.139665	2.5113e-13	2.5113e-13		CDK5, GRB2, HRAS, KRAS, NRAS, PLCG1, PTPN11, RAC1, SHC1, SRC
79	R-HSA-449147	Signaling by Interleukins	3.13874	10	0.128492	2.56078e-13	2.56078e-13		AIP, APP, CAPZA1, CDC42, CFL1, CRK, CRKL, DUSP3, GRB2, GSTO1, HSP90AA1, JAK2, LCP1, LYN, MAP2K1, MAP2K4, MAPK1, MAPK3, MSN, MTAP, PIK3R2, PPP2CB, PPP2R1A, PPP2R1B, PSMA5, PSMC1, PSMC2, PSMC3, PSMC4, PSMD1, PSMD11, PSMD2, PSMD3, PSMD6, PSMF1, PTPN11, PTPN13, PTPN6, RALA, RHOU, RPS6KA1, RPS6KA3, SHC1, SKP1, SOD1, STAT1, STAT3, STX3, STX4, STXBP2, TCP1, TOLLIP, TXLNA, TYK2, UBE2N, UBE2V1, USP14, YES…	FN1, HSPA8, LAMA5, LMNB1
80	R-HSA-8939902	Regulation of RUNX2 expression and activity	5.05962	10	0.027933	3.02569e-13	3.02569e-13		GSK3B, PSMA5, PSMC1, PSMC2, PSMC3, PSMC4, PSMD1, PSMD11, PSMD2, PSMD3, PSMD6, PSMF1, SKP1, STAT1, STUB1, WWP1
81	R-HSA-194138	Signaling by VEGF	6.93891	10	0.223464	5.47283e-13	5.47283e-13		ABI1, AHCYL1, AKT2, BAIAP2, BRK1, CDC42, CRK, CTNNA1, CTNNB1, CYFIP1, DOCK1, HRAS, HSP90AA1, ITGAV, JUP, KRAS, MTOR, NCKAP1, NRAS, PDPK1, PIK3R2, PLCG1, PRKACB, PRKCD, PXN, RAC1, RHOA, ROCK1, ROCK2, SRC, WASF2, WASF3
82	R-HSA-9648025	EML4 and NUDC in mitotic spindle formation	4.07433	10	0.0111732	5.81688e-13	5.81688e-13	DYNLL2	CKAP5, CLIP1, DYNC1H1, DYNC1I2, DYNC1LI1, MAPRE1, NEK9, PAFAH1B1, PPP2CB, PPP2R1A, PPP2R1B, PPP2R5A, PPP2R5C, PPP2R5E, RANGAP1, TAOK1	INCENP
83	R-HSA-9762114	GSK3B and BTRC:CUL1-mediated-degradation of NFE2L2	5.80368	10	0.0167598	1.128e-12	1.128e-12		GSK3B, PSMA5, PSMC1, PSMC2, PSMC3, PSMC4, PSMD1, PSMD11, PSMD2, PSMD3, PSMD6, PSMF1, SKP1
84	R-HSA-195253	Degradation of beta-catenin by the destruction complex	5.76065	10	0.0391061	1.35176e-12	1.35176e-12		CSNK1A1, CTNNB1, GSK3B, PPP2CB, PPP2R1A, PPP2R1B, PPP2R5A, PPP2R5C, PPP2R5E, PSMA5, PSMC1, PSMC2, PSMC3, PSMC4, PSMD1, PSMD11, PSMD2, PSMD3, PSMD6, PSMF1, SKP1
85	R-HSA-180534	Vpu mediated degradation of CD4	5.25422	10	0.0167598	1.36218e-12	1.36218e-12		PSMA5, PSMC1, PSMC2, PSMC3, PSMC4, PSMD1, PSMD11, PSMD2, PSMD3, PSMD6, PSMF1, SKP1
86	R-HSA-6806834	Signaling by MET	6.45668	10	0.106145	1.39849e-12	1.39849e-12		ARF6, CRK, CRKL, DOCK7, GRB2, HRAS, KRAS, NRAS, PTPN11, PTPRJ, RAB4A, RAC1, SHC1, SPINT1, SRC, STAT3	LAMA5, LAMB1, LAMC1
87	R-HSA-5140745	WNT5A-dependent internalization of FZD2, FZD5 and ROR2	10.5084	10	0.0558659	1.57688e-12	1.57688e-12		AP2A1, AP2A2, AP2B1, AP2M1, CLTB, CLTC
88	R-HSA-9604323	Negative regulation of NOTCH4 signaling	5.58468	10	0.0167598	1.63849e-12	1.63849e-12		PSMA5, PSMC1, PSMC2, PSMC3, PSMC4, PSMD1, PSMD11, PSMD2, PSMD3, PSMD6, PSMF1, SKP1, YWHAZ
89	R-HSA-881907	Gastrin-CREB signalling pathway via PKC and MAPK	11.3841	10	0.178771	1.702e-12	1.702e-12		EGFR, GRB2, HRAS, KRAS, MAPK1, MAPK3, NRAS, RPS6KA1, RPS6KA3
90	R-HSA-8854050	FBXL7 down-regulates AURKA during mitotic entry and in early mitosis	5.05962	10	0.0167598	1.96342e-12	1.96342e-12		PSMA5, PSMC1, PSMC2, PSMC3, PSMC4, PSMD1, PSMD11, PSMD2, PSMD3, PSMD6, PSMF1, SKP1
91	R-HSA-174113	SCF-beta-TrCP mediated degradation of Emi1	5.05962	10	0.0167598	1.96342e-12	1.96342e-12		PSMA5, PSMC1, PSMC2, PSMC3, PSMC4, PSMD1, PSMD11, PSMD2, PSMD3, PSMD6, PSMF1, SKP1
92	R-HSA-376176	Signaling by ROBO receptors	3.61739	10	0.0391061	2.09973e-12	2.09973e-12	RPL3, RPL4, RPL31	ABL1, CAP2, CDC42, CUL2, DAG1, EIF4G1, ENAH, ETF1, GSPT1, MYO9B, PABPC1, PAK4, PFN1, PRKACB, PRKAR2A, PSMA5, PSMC1, PSMC2, PSMC3, PSMC4, PSMD1, PSMD11, PSMD2, PSMD3, PSMD6, PSMF1, RAC1, RHOA, RPS19, RPS28, SRC, SRGAP1, SRGAP2, VASP
93	R-HSA-9680350	Signaling by CSF1 (M-CSF) in myeloid cells	6.61015	10	0.100559	2.43601e-12	2.43601e-12		GRB2, KRAS, LYN, PTPN11, SHC1, SRC, STAT1, STAT3, YES1
94	R-HSA-4641258	Degradation of DVL	4.87892	10	0.0223464	2.78923e-12	2.78923e-12		CUL3, PSMA5, PSMC1, PSMC2, PSMC3, PSMC4, PSMD1, PSMD11, PSMD2, PSMD3, PSMD6, PSMF1
95	R-HSA-5654738	Signaling by FGFR2	3.79472	10	0.0558659	3.2428e-12	3.2428e-12		GRB2, HRAS, KRAS, MAPK1, MAPK3, NRAS, PLCG1, PPP2CB, PPP2R1A, PTPN11, SHC1, SRC
96	R-HSA-5676590	NIK-->noncanonical NF-kB signaling	5.10324	10	0.0167598	3.90954e-12	3.90954e-12		PSMA5, PSMC1, PSMC2, PSMC3, PSMC4, PSMD1, PSMD11, PSMD2, PSMD3, PSMD6, PSMF1, SKP1, UBE2M
97	R-HSA-5099900	WNT5A-dependent internalization of FZD4	9.10732	10	0.0558659	4.59361e-12	4.59361e-12		AP2A1, AP2A2, AP2B1, AP2M1, CLTB, CLTC
98	R-HSA-187577	SCF(Skp2)-mediated degradation of p27/p21	4.63084	10	0.0167598	4.60676e-12	4.60676e-12		PSMA5, PSMC1, PSMC2, PSMC3, PSMC4, PSMD1, PSMD11, PSMD2, PSMD3, PSMD6, PSMF1, SKP1
99	R-HSA-391251	Protein folding	3.52087	10	0.0335196	5.1397e-12	5.1397e-12	TUBA4A	CCT3, CCT4, CCT5, CCT6A, CCT7, CCT8, CSNK2A1, GNB2, PFDN2, PFDN6, STAT3, TBCA, TBCB, TBCE, TCP1
100	R-HSA-5607761	Dectin-1 mediated noncanonical NF-kB signaling	4.85226	10	0.0167598	6.33985e-12	6.33985e-12		PSMA5, PSMC1, PSMC2, PSMC3, PSMC4, PSMD1, PSMD11, PSMD2, PSMD3, PSMD6, PSMF1, SKP1, UBE2M
101	R-HSA-389960	Formation of tubulin folding intermediates by CCT/TriC	6.12992	10	0.0446927	7.01713e-12	7.01713e-12	TUBA4A	CCT3, CCT4, CCT5, CCT6A, CCT7, CCT8, TCP1
102	R-HSA-186797	Signaling by PDGF	5.15509	10	0.0837989	7.03805e-12	7.03805e-12		CRK, CRKL, GRB2, HRAS, KRAS, NRAS, PIK3R2, PLCG1, PTPN11, SRC, STAT1, STAT3
103	R-HSA-68886	M Phase	3.08389	10	0.0614525	8.58799e-12	8.58799e-12	DYNLL2	CHMP4A, CHMP6, CKAP5, CLIP1, CSNK2A1, DCTN1, DCTN2, DYNC1H1, DYNC1I2, DYNC1LI1, ENSA, HSP90AA1, KPNB1, MAPK1, MAPK3, MAPRE1, NEK9, PAFAH1B1, PPP2CB, PPP2R1A, PPP2R1B, PPP2R5A, PPP2R5C, PPP2R5E, PSMA5, PSMC1, PSMC2, PSMC3, PSMC4, PSMD1, PSMD11, PSMD2, PSMD3, PSMD6, PSMF1, RAB2A, RAN, RANGAP1, TAOK1, TUBG1, USO1, YWHAE, YWHAG	INCENP, KIF20A, LMNB1, SET
104	R-HSA-1234176	Oxygen-dependent proline hydroxylation of Hypoxia-inducible Factor Alpha	4.33682	10	0.0167598	8.62814e-12	8.62814e-12		CUL2, PSMA5, PSMC1, PSMC2, PSMC3, PSMC4, PSMD1, PSMD11, PSMD2, PSMD3, PSMD6, PSMF1
105	R-HSA-5358346	Hedgehog ligand biogenesis	4.62481	10	0.0223464	1.00259e-11	1.00259e-11		ADAM17, PSMA5, PSMC1, PSMC2, PSMC3, PSMC4, PSMD1, PSMD11, PSMD2, PSMD3, PSMD6, PSMF1, VCP
106	R-HSA-1250196	SHC1 events in ERBB2 signaling	9.3143	10	0.201117	1.22961e-11	1.22961e-11		EGFR, ERBB2, ERBB3, GRB2, HRAS, KRAS, NRAS, PRKCD, SHC1
107	R-HSA-1445148	Translocation of SLC2A4 (GLUT4) to the plasma membrane	9.37518	10	0.100559	1.30295e-11	1.30295e-11		AKT2, C2CD5, EXOC3, EXOC4, EXOC5, EXOC6, EXOC7, EXOC8, MYH9, MYO1C, RAB13, RAB14, RAB4A, RAB8A, RAC1, RALA, STX4, YWHAE, YWHAG, YWHAQ, YWHAZ
108	R-HSA-1169091	Activation of NF-kappaB in B cells	4.82964	10	0.0167598	1.34367e-11	1.34367e-11		BCL10, MALT1, PSMA5, PSMC1, PSMC2, PSMC3, PSMC4, PSMD1, PSMD11, PSMD2, PSMD3, PSMD6, PSMF1, SKP1
109	R-HSA-5658442	Regulation of RAS by GAPs	5.77703	10	0.0558659	1.54998e-11	1.54998e-11		CUL3, HRAS, KRAS, NF1, NRAS, PSMA5, PSMC1, PSMC2, PSMC3, PSMC4, PSMD1, PSMD11, PSMD2, PSMD3, PSMD6, PSMF1, RASA2
110	R-HSA-1059683	Interleukin-6 signaling	10.3492	10	0.0223464	1.56793e-11	1.56793e-11	JAK1	JAK2, PTPN11, STAT1, STAT3, TYK2
111	R-HSA-8948751	Regulation of PTEN stability and activity	5.35725	10	0.0223464	1.78391e-11	1.78391e-11		AKT2, CSNK2A1, FRK, PSMA5, PSMC1, PSMC2, PSMC3, PSMC4, PSMD1, PSMD11, PSMD2, PSMD3, PSMD6, PSMF1, STUB1, WWP2
112	R-HSA-190236	Signaling by FGFR	3.21435	10	0.0502793	2.20642e-11	2.20642e-11		GRB2, HRAS, KRAS, MAPK1, MAPK3, NRAS, PLCG1, PPP2CB, PPP2R1A, PTPN11, SHC1, SRC
113	R-HSA-2565942	Regulation of PLK1 Activity at G2/M Transition	4.23596	10	0.027933	2.20931e-11	2.20931e-11		CKAP5, DCTN1, DCTN2, DYNC1H1, DYNC1I2, HSP90AA1, MAPRE1, PAFAH1B1, PPP1CB, PPP1R12A, PPP2R1A, RAB8A, SKP1, TUBG1, YWHAE, YWHAG
114	R-HSA-8873719	RAB geranylgeranylation	5.95478	10	0.0670391	2.2186e-11	2.2186e-11		RAB11B, RAB12, RAB13, RAB14, RAB18, RAB21, RAB27A, RAB2A, RAB35, RAB4A, RAB5A, RAB5B, RAB5C, RAB8A, RAB8B, RAB9A, RABGGTA
115	R-HSA-68949	Orc1 removal from chromatin	3.90314	10	0.0167598	2.34754e-11	2.34754e-11		PSMA5, PSMC1, PSMC2, PSMC3, PSMC4, PSMD1, PSMD11, PSMD2, PSMD3, PSMD6, PSMF1, SKP1
116	R-HSA-8939236	RUNX1 regulates transcription of genes involved in differentiation of HSCs	4.2284	10	0.0167598	2.34754e-11	2.34754e-11		ABL1, ITCH, PSMA5, PSMC1, PSMC2, PSMC3, PSMC4, PSMD1, PSMD11, PSMD2, PSMD3, PSMD6, PSMF1
117	R-HSA-9755511	KEAP1-NFE2L2 pathway	5.58858	10	0.0558659	2.51068e-11	2.51068e-11		AKT2, CSNK2A1, CUL3, G6PD, GSK3B, GSR, IDH1, ME1, NOTCH1, NQO1, PGD, PRKCD, PSMA5, PSMC1, PSMC2, PSMC3, PSMC4, PSMD1, PSMD11, PSMD2, PSMD3, PSMD6, PSMF1, SKP1, TKT, TXNRD1, VCP
118	R-HSA-3371497	HSP90 chaperone cycle for steroid hormone receptors (SHR) in the presence of ligand	8.98748	10	0.0726257	2.76365e-11	2.76365e-11		CAPZA1, CAPZA2, CAPZB, DCTN1, DCTN2, DNAJA1, DNAJA2, DNAJB1, DYNC1H1, DYNC1I2, DYNC1LI1, FKBP5, HSP90AA1, HSP90AB1	HSPA8
119	R-HSA-1234174	Cellular response to hypoxia	3.79472	10	0.0167598	3.06371e-11	3.06371e-11		CUL2, PSMA5, PSMC1, PSMC2, PSMC3, PSMC4, PSMD1, PSMD11, PSMD2, PSMD3, PSMD6, PSMF1
120	R-HSA-912631	Regulation of signaling by CBL	7.58943	10	0.0391061	3.06508e-11	3.06508e-11	PIK3R3	CRK, CRKL, GRB2, LYN, PIK3R2, YES1
121	R-HSA-141444	Amplification of signal from unattached kinetochores via a MAD2 inhibitory signal	4.00322	10	0.0167598	3.74506e-11	3.74506e-11	DYNLL2	CKAP5, CLIP1, DYNC1H1, DYNC1I2, DYNC1LI1, MAPRE1, PAFAH1B1, PPP2CB, PPP2R1A, PPP2R1B, PPP2R5A, PPP2R5C, PPP2R5E, RANGAP1, TAOK1	INCENP
122	R-HSA-141424	Amplification of signal from the kinetochores	4.00322	10	0.0167598	3.74506e-11	3.74506e-11	DYNLL2	CKAP5, CLIP1, DYNC1H1, DYNC1I2, DYNC1LI1, MAPRE1, PAFAH1B1, PPP2CB, PPP2R1A, PPP2R1B, PPP2R5A, PPP2R5C, PPP2R5E, RANGAP1, TAOK1	INCENP
123	R-HSA-9006335	Signaling by Erythropoietin	8.19659	10	0.100559	4.12342e-11	4.12342e-11		CRKL, GRB2, HRAS, JAK2, KRAS, LYN, NRAS, PLCG1, SHC1
124	R-HSA-9027284	Erythropoietin activates RAS	13.0105	10	0.106145	4.13106e-11	4.13106e-11		CRKL, GRB2, HRAS, JAK2, KRAS, LYN, NRAS, SHC1
125	R-HSA-8849471	PTK6 Regulates RHO GTPases, RAS GTPase and MAP kinases	14.6368	10	0.156425	4.13106e-11	4.13106e-11		ARHGAP35, CRK, DOCK1, HRAS, KRAS, NRAS, PXN, RAC1, RHOA
126	R-HSA-8878166	Transcriptional regulation by RUNX2	4.59192	10	0.0670391	5.62535e-11	5.62535e-11		ABL1, AKT2, GSK3B, HDAC6, ITGA5, MAPK1, MAPK3, PSMA5, PSMC1, PSMC2, PSMC3, PSMC4, PSMD1, PSMD11, PSMD2, PSMD3, PSMD6, PSMF1, SKP1, SRC, STAT1, STUB1, WWP1, YES1
127	R-HSA-9759194	Nuclear events mediated by NFE2L2	6.42183	10	0.027933	6.50906e-11	6.50906e-11		G6PD, GSK3B, GSR, IDH1, ME1, NOTCH1, NQO1, PGD, PSMA5, PSMC1, PSMC2, PSMC3, PSMC4, PSMD1, PSMD11, PSMD2, PSMD3, PSMD6, PSMF1, SKP1, TKT, TXNRD1
128	R-HSA-164938	Nef-mediates down modulation of cell surface receptors by recruiting them to clathrin adapters	8.27938	10	0.0502793	6.8187e-11	6.8187e-11		AP1B1, AP1M2, AP2A1, AP2A2, AP2B1, AP2M1, ATP6V1H, PACS1
129	R-HSA-1168372	Downstream signaling events of B Cell Receptor (BCR)	5.40747	10	0.0223464	8.2538e-11	8.2538e-11		BCL10, FKBP1A, HRAS, KRAS, MALT1, NRAS, PPP3CA, PSMA5, PSMC1, PSMC2, PSMC3, PSMC4, PSMD1, PSMD11, PSMD2, PSMD3, PSMD6, PSMF1, SKP1
130	R-HSA-176408	Regulation of APC/C activators between G1/S and early anaphase	3.41524	10	0.0167598	8.2538e-11	8.2538e-11		PSMA5, PSMC1, PSMC2, PSMC3, PSMC4, PSMD1, PSMD11, PSMD2, PSMD3, PSMD6, PSMF1, SKP1
131	R-HSA-1236978	Cross-presentation of soluble exogenous antigens (endosomes)	5.21773	10	0.0223464	8.72079e-11	8.72079e-11		PSMA5, PSMC1, PSMC2, PSMC3, PSMC4, PSMD1, PSMD11, PSMD2, PSMD3, PSMD6, PSMF1
132	R-HSA-9013694	Signaling by NOTCH4	4.77853	10	0.027933	9.27244e-11	9.27244e-11		JAG1, NOTCH1, NOTCH2, PSEN1, PSMA5, PSMC1, PSMC2, PSMC3, PSMC4, PSMD1, PSMD11, PSMD2, PSMD3, PSMD6, PSMF1, SKP1, YWHAZ
133	R-HSA-373760	L1CAM interactions	6.80702	10	0.173184	9.94287e-11	9.94287e-11		AP2A1, AP2A2, AP2B1, AP2M1, CLTC, CSNK2A1, DLG3, DNM2, EGFR, EZR, ITGA5, ITGAV, LYPLA2, MAP2K1, MAP2K2, MAPK1, MAPK3, MSN, NUMB, RAC1, RPS6KA1, RPS6KA3, SDCBP, SPTAN1, SPTBN2, SRC	HSPA8, LAMB1, LAMC1
134	R-HSA-877312	Regulation of IFNG signaling	8.13153	10	0.0111732	1.01542e-10	1.01542e-10	JAK1	IFNGR1, JAK2, PTPN11, PTPN6, STAT1
135	R-HSA-69202	Cyclin E associated events during G1/S transition	3.88727	10	0.0167598	1.04009e-10	1.04009e-10		AKT2, PSMA5, PSMC1, PSMC2, PSMC3, PSMC4, PSMD1, PSMD11, PSMD2, PSMD3, PSMD6, PSMF1, RBBP4, SKP1
136	R-HSA-211733	Regulation of activated PAK-2p34 by proteasome mediated degradation	5.11125	10	0.0223464	1.04075e-10	1.04075e-10		PSMA5, PSMC1, PSMC2, PSMC3, PSMC4, PSMD1, PSMD11, PSMD2, PSMD3, PSMD6, PSMF1
137	R-HSA-182218	Nef Mediated CD8 Down-regulation	14.2302	10	0.0502793	1.09674e-10	1.09674e-10	AP2S1	AP2A1, AP2A2, AP2B1, AP2M1, ATP6V1H
138	R-HSA-2500257	Resolution of Sister Chromatid Cohesion	3.53682	10	0.0167598	1.18365e-10	1.18365e-10	DYNLL2	CKAP5, CLIP1, DYNC1H1, DYNC1I2, DYNC1LI1, MAPRE1, PAFAH1B1, PPP2CB, PPP2R1A, PPP2R1B, PPP2R5A, PPP2R5C, PPP2R5E, RANGAP1, TAOK1	INCENP
139	R-HSA-199992	trans-Golgi Network Vesicle Budding	6.0083	10	0.0782123	1.20322e-10	1.20322e-10	TFRC, CLTA	AP1B1, AP1M2, APP, ARRB1, CLTB, CLTC, DNM2, HIP1R, IGF2R, NAPA, OCRL, RAB5C, SNX2, SNX5, SNX9, STX4, TPD52, VAMP8	HSPA8
140	R-HSA-350562	Regulation of ornithine decarboxylase (ODC)	5.46439	10	0.0167598	1.23722e-10	1.23722e-10		NQO1, PSMA5, PSMC1, PSMC2, PSMC3, PSMC4, PSMD1, PSMD11, PSMD2, PSMD3, PSMD6, PSMF1
141	R-HSA-69656	Cyclin A:Cdk2-associated events at S phase entry	3.79472	10	0.0167598	1.3029e-10	1.3029e-10		AKT2, PSMA5, PSMC1, PSMC2, PSMC3, PSMC4, PSMD1, PSMD11, PSMD2, PSMD3, PSMD6, PSMF1, RBBP4, SKP1
142	R-HSA-5689603	UCH proteinases	3.52366	10	0.0223464	1.3029e-10	1.3029e-10		PSMA5, PSMC1, PSMC2, PSMC3, PSMC4, PSMD1, PSMD11, PSMD2, PSMD3, PSMD6, PSMF1, UCHL3, USP15
143	R-HSA-2871796	FCERI mediated MAPK activation	3.57787	10	0.0893855	1.3642e-10	1.3642e-10		GRB2, HRAS, KRAS, LYN, MAP2K4, MAPK1, MAPK3, NRAS, PLCG1, RAC1, SHC1
144	R-HSA-390466	Chaperonin-mediated protein folding	3.00241	10	0.0391061	1.44251e-10	1.44251e-10	TUBA4A	CCT3, CCT4, CCT5, CCT6A, CCT7, CCT8, CSNK2A1, GNB2, PFDN2, PFDN6, STAT3, TCP1
145	R-HSA-349425	Autodegradation of the E3 ubiquitin ligase COP1	4.91081	10	0.0167598	1.4653e-10	1.4653e-10		PSMA5, PSMC1, PSMC2, PSMC3, PSMC4, PSMD1, PSMD11, PSMD2, PSMD3, PSMD6, PSMF1
146	R-HSA-69601	Ubiquitin Mediated Degradation of Phosphorylated Cdc25A	4.91081	10	0.0167598	1.4653e-10	1.4653e-10		PSMA5, PSMC1, PSMC2, PSMC3, PSMC4, PSMD1, PSMD11, PSMD2, PSMD3, PSMD6, PSMF1
147	R-HSA-75815	Ubiquitin-dependent degradation of Cyclin D	5.35725	10	0.0167598	1.4653e-10	1.4653e-10		GSK3B, PSMA5, PSMC1, PSMC2, PSMC3, PSMC4, PSMD1, PSMD11, PSMD2, PSMD3, PSMD6, PSMF1
148	R-HSA-69610	p53-Independent DNA Damage Response	4.91081	10	0.0167598	1.4653e-10	1.4653e-10		PSMA5, PSMC1, PSMC2, PSMC3, PSMC4, PSMD1, PSMD11, PSMD2, PSMD3, PSMD6, PSMF1
149	R-HSA-69613	p53-Independent G1/S DNA damage checkpoint	4.91081	10	0.0167598	1.4653e-10	1.4653e-10		PSMA5, PSMC1, PSMC2, PSMC3, PSMC4, PSMD1, PSMD11, PSMD2, PSMD3, PSMD6, PSMF1
150	R-HSA-2132295	MHC class II antigen presentation	4.42717	10	0.0726257	1.47012e-10	1.47012e-10		AP1B1, AP1M2, AP2A1, AP2A2, AP2B1, AP2M1, CAPZA1, CAPZA2, CAPZB, CLTC, DCTN1, DCTN2, DNM2, DYNC1H1, DYNC1I2, DYNC1LI1, KIF5B, KLC1, KLC2, SPTBN2	KIF20A
151	R-HSA-114604	GPVI-mediated activation cascade	7.11509	10	0.162011	1.59302e-10	1.59302e-10		CDC42, LYN, PDPK1, PIK3R2, PTPN11, PTPN6, RAC1, RHOA, RHOB, RHOG
152	R-HSA-6811436	COPI-independent Golgi-to-ER retrograde traffic	8.03587	10	0.0446927	1.6836e-10	1.6836e-10	DYNLL2	BICD1, BICD2, CAPZA1, CAPZA2, CAPZB, DCTN1, DCTN2, DYNC1H1, DYNC1I2, DYNC1LI1, PAFAH1B1, RAB18
153	R-HSA-169911	Regulation of Apoptosis	4.81637	10	0.0167598	1.72924e-10	1.72924e-10		PSMA5, PSMC1, PSMC2, PSMC3, PSMC4, PSMD1, PSMD11, PSMD2, PSMD3, PSMD6, PSMF1
154	R-HSA-180585	Vif-mediated degradation of APOBEC3G	5.25422	10	0.0167598	1.72924e-10	1.72924e-10		CUL5, PSMA5, PSMC1, PSMC2, PSMC3, PSMC4, PSMD1, PSMD11, PSMD2, PSMD3, PSMD6, PSMF1
155	R-HSA-174143	APC/C-mediated degradation of cell cycle proteins	3.14045	10	0.0167598	1.80764e-10	1.80764e-10		PSMA5, PSMC1, PSMC2, PSMC3, PSMC4, PSMD1, PSMD11, PSMD2, PSMD3, PSMD6, PSMF1, SKP1
156	R-HSA-453276	Regulation of mitotic cell cycle	3.14045	10	0.0167598	1.80764e-10	1.80764e-10		PSMA5, PSMC1, PSMC2, PSMC3, PSMC4, PSMD1, PSMD11, PSMD2, PSMD3, PSMD6, PSMF1, SKP1
157	R-HSA-69618	Mitotic Spindle Checkpoint	3.37308	10	0.0111732	1.83471e-10	1.83471e-10	DYNLL2	CKAP5, CLIP1, DYNC1H1, DYNC1I2, DYNC1LI1, MAPRE1, PAFAH1B1, PPP2CB, PPP2R1A, PPP2R1B, PPP2R5A, PPP2R5C, PPP2R5E, RANGAP1, TAOK1	INCENP
158	R-HSA-162909	Host Interactions of HIV factors	4.41773	10	0.0893855	1.88826e-10	1.88826e-10		AP1B1, AP1M2, AP2A1, AP2A2, AP2B1, AP2M1, ATP6V1H, CUL5, KPNB1, PACS1, PSMA5, PSMC1, PSMC2, PSMC3, PSMC4, PSMD1, PSMD11, PSMD2, PSMD3, PSMD6, PSMF1, RAC1, RAN, RANGAP1, SKP1	NPM1
159	R-HSA-9711123	Cellular response to chemical stress	4.20338	10	0.0502793	2.11932e-10	2.11932e-10		ABCC1, AKT2, BLVRA, BLVRB, CSNK2A1, CUL3, G6PD, GSK3B, GSR, IDH1, ME1, NOTCH1, NQO1, PGD, PRDX2, PRDX5, PRDX6, PRKCD, PSMA5, PSMC1, PSMC2, PSMC3, PSMC4, PSMD1, PSMD11, PSMD2, PSMD3, PSMD6, PSMF1, SKP1, SOD1, STAP2, STAT3, TKT, TXNRD1, VCP
160	R-HSA-9706574	RHOBTB GTPase Cycle	9.75784	10	0.0670391	2.18777e-10	2.18777e-10	ACTG1	ACTN1, CCT6A, CCT7, CDC37, COPS4, CUL3, DBN1, HSP90AA1, HSP90AB1, ROCK1, ROCK2, STK38, TMOD3, TWF1, TXNL1
161	R-HSA-9034015	Signaling by NTRK3 (TRKC)	9.37518	10	0.0949721	2.32097e-10	2.32097e-10		GRB2, HRAS, KRAS, NRAS, PLCG1, SHC1, SRC
162	R-HSA-450408	AUF1 (hnRNP D0) binds and destabilizes mRNA	5.90289	10	0.0167598	2.38403e-10	2.38403e-10		EIF4G1, PABPC1, PSMA5, PSMC1, PSMC2, PSMC3, PSMC4, PSMD1, PSMD11, PSMD2, PSMD3, PSMD6, PSMF1	HSPA8
163	R-HSA-4641257	Degradation of AXIN	4.63799	10	0.0167598	2.38403e-10	2.38403e-10		PSMA5, PSMC1, PSMC2, PSMC3, PSMC4, PSMD1, PSMD11, PSMD2, PSMD3, PSMD6, PSMF1
164	R-HSA-8941858	Regulation of RUNX3 expression and activity	5.05962	10	0.0167598	2.38403e-10	2.38403e-10		PSMA5, PSMC1, PSMC2, PSMC3, PSMC4, PSMD1, PSMD11, PSMD2, PSMD3, PSMD6, PSMF1, SRC
165	R-HSA-9009391	Extra-nuclear estrogen signaling	4.92287	10	0.156425	2.44248e-10	2.44248e-10		AKT2, EGFR, GNAI1, GNAI3, GNB2, HRAS, HSP90AA1, IGF1R, KRAS, MAPK1, MAPK3, NRAS, PDPK1, PIK3R2, SHC1, SRC
166	R-HSA-9725370	Signaling by ALK fusions and activated point mutants	9.0214	10	0.0726257	2.7414e-10	2.7414e-10		ATIC, CLTC, DCTN1, EEF1G, GRB2, KIF5B, KLC1, MAPK1, MAPK3, MSN, MYH9, PLCG1, PPFIBP1, PRKAR1A, SHC1, SKP1, STAT3, TPM4, VCL	FN1, NPM1
167	R-HSA-9700206	Signaling by ALK in cancer	9.0214	10	0.0726257	2.7414e-10	2.7414e-10		ATIC, CLTC, DCTN1, EEF1G, GRB2, KIF5B, KLC1, MAPK1, MAPK3, MSN, MYH9, PLCG1, PPFIBP1, PRKAR1A, SHC1, SKP1, STAT3, TPM4, VCL	FN1, NPM1
168	R-HSA-4086400	PCP/CE pathway	5.50442	10	0.0837989	2.74664e-10	2.74664e-10		AP2A1, AP2A2, AP2B1, AP2M1, CLTB, CLTC, DAAM1, PFN1, PSMA5, PSMC1, PSMC2, PSMC3, PSMC4, PSMD1, PSMD11, PSMD2, PSMD3, PSMD6, PSMF1, RAC1, RHOA, SCRIB
169	R-HSA-69052	Switching of origins to a post-replicative state	3.00241	10	0.0167598	2.74664e-10	2.74664e-10		PSMA5, PSMC1, PSMC2, PSMC3, PSMC4, PSMD1, PSMD11, PSMD2, PSMD3, PSMD6, PSMF1, SKP1
170	R-HSA-5362768	Hh mutants are degraded by ERAD	4.96763	10	0.0223464	2.78583e-10	2.78583e-10		PSMA5, PSMC1, PSMC2, PSMC3, PSMC4, PSMD1, PSMD11, PSMD2, PSMD3, PSMD6, PSMF1, VCP
171	R-HSA-2428933	SHC-related events triggered by IGF1R	15.1789	10	0.100559	3.0957e-10	3.0957e-10		GRB2, HRAS, IGF1R, KRAS, NRAS, SHC1
172	R-HSA-69541	Stabilization of p53	4.47234	10	0.0167598	3.24548e-10	3.24548e-10		PSMA5, PSMC1, PSMC2, PSMC3, PSMC4, PSMD1, PSMD11, PSMD2, PSMD3, PSMD6, PSMF1
173	R-HSA-5617833	Cilium Assembly	3.70944	10	0.0558659	3.6851e-10	3.6851e-10	TUBA1A	ARL3, CCT3, CCT4, CCT5, CCT8, CKAP5, DCTN1, DCTN2, DYNC1H1, DYNC1I2, EXOC3, EXOC4, EXOC5, EXOC6, EXOC7, EXOC8, HDAC6, HSP90AA1, IFT27, MAPRE1, PAFAH1B1, PPP2R1A, RAB8A, RP2, TCP1, TUBG1, YWHAE, YWHAG	ARF4
174	R-HSA-5663220	RHO GTPases Activate Formins	5.05962	10	0.111732	3.83619e-10	3.83619e-10	DYNLL2	CDC42, CKAP5, CLIP1, DAAM1, DIAPH1, DYNC1H1, DYNC1I2, DYNC1LI1, MAPRE1, PAFAH1B1, PFN1, PPP2CB, PPP2R1A, PPP2R1B, PPP2R5A, PPP2R5C, PPP2R5E, RAC1, RANGAP1, RHOA, RHOB, RHOC, SRC, SRGAP2, TAOK1	INCENP
175	R-HSA-164952	The role of Nef in HIV-1 replication and disease pathogenesis	7.06602	10	0.0558659	4.32251e-10	4.32251e-10		AP1B1, AP1M2, AP2A1, AP2A2, AP2B1, AP2M1, ATP6V1H, PACS1, RAC1
176	R-HSA-5387390	Hh mutants abrogate ligand secretion	4.71068	10	0.0223464	4.3669e-10	4.3669e-10		PSMA5, PSMC1, PSMC2, PSMC3, PSMC4, PSMD1, PSMD11, PSMD2, PSMD3, PSMD6, PSMF1, VCP
177	R-HSA-351202	Metabolism of polyamines	5.49579	10	0.0223464	4.3669e-10	4.3669e-10		NQO1, PSMA5, PSMC1, PSMC2, PSMC3, PSMC4, PSMD1, PSMD11, PSMD2, PSMD3, PSMD6, PSMF1, SMS, SRM
178	R-HSA-1257604	PIP3 activates AKT signaling	3.5151	10	0.128492	4.54032e-10	4.54032e-10		AKT1S1, AKT2, CSNK2A1, EGFR, ERBB2, ERBB3, FRK, GRB2, GSK3B, INSR, MAPK1, MAPK3, MTOR, PDPK1, PIK3R2, PIP4K2B, PIP4K2C, PIP5K1A, PPP2CB, PPP2R1A, PPP2R1B, PPP2R5A, PPP2R5C, PPP2R5E, PSMA5, PSMC1, PSMC2, PSMC3, PSMC4, PSMD1, PSMD11, PSMD2, PSMD3, PSMD6, PSMF1, PTPN11, RAC1, RBBP4, RHEB, RHOG, SRC, STUB1, USP7, WWP2
179	R-HSA-437239	Recycling pathway of L1	10.9625	10	0.106145	4.85716e-10	4.85716e-10	AP2S1	AP2A1, AP2A2, AP2B1, AP2M1, CLTC, DNM2, EZR, MAPK1, MSN, NUMB, RPS6KA1, RPS6KA3, SRC
180	R-HSA-167590	Nef Mediated CD4 Down-regulation	11.3841	10	0.0502793	4.92835e-10	4.92835e-10	AP2S1	AP2A1, AP2A2, AP2B1, AP2M1, ATP6V1H
181	R-HSA-8852276	The role of GTSE1 in G2/M progression after G2 checkpoint	5.40265	10	0.0223464	5.04467e-10	5.04467e-10		HSP90AA1, HSP90AB1, MAPRE1, PSMA5, PSMC1, PSMC2, PSMC3, PSMC4, PSMD1, PSMD11, PSMD2, PSMD3, PSMD6, PSMF1
182	R-HSA-5668541	TNFR2 non-canonical NF-kB pathway	3.25261	10	0.0167598	5.46058e-10	5.46058e-10		LTBR, PSMA5, PSMC1, PSMC2, PSMC3, PSMC4, PSMD1, PSMD11, PSMD2, PSMD3, PSMD6, PSMF1, SKP1, UBE2M
183	R-HSA-5678895	Defective CFTR causes cystic fibrosis	4.55366	10	0.0223464	5.81245e-10	5.81245e-10		PSMA5, PSMC1, PSMC2, PSMC3, PSMC4, PSMD1, PSMD11, PSMD2, PSMD3, PSMD6, PSMF1, VCP
184	R-HSA-1963640	GRB2 events in ERBB2 signaling	8.53811	10	0.145251	5.95357e-10	5.95357e-10		EGFR, ERBB2, GRB2, HRAS, KRAS, NRAS
185	R-HSA-5607764	CLEC7A (Dectin-1) signaling	5.05962	10	0.027933	5.99817e-10	5.99817e-10		AHCYL1, BCL10, MALT1, PDPK1, PPP3CA, PRKCD, PSMA5, PSMC1, PSMC2, PSMC3, PSMC4, PSMD1, PSMD11, PSMD2, PSMD3, PSMD6, PSMF1, SKP1, SRC, UBE2M, UBE2N, UBE2V1
186	R-HSA-202424	Downstream TCR signaling	4.13969	10	0.0223464	5.99817e-10	5.99817e-10		BCL10, MALT1, PDPK1, PIK3R2, PSMA5, PSMC1, PSMC2, PSMC3, PSMC4, PSMD1, PSMD11, PSMD2, PSMD3, PSMD6, PSMF1, SKP1, UBE2N, UBE2V1
187	R-HSA-3858494	Beta-catenin independent WNT signaling	4.23961	10	0.100559	6.19004e-10	6.19004e-10		AP2A1, AP2A2, AP2B1, AP2M1, CLTB, CLTC, CTNNB1, DAAM1, GNB2, KRAS, PFN1, PLCB1, PPP3CA, PSMA5, PSMC1, PSMC2, PSMC3, PSMC4, PSMD1, PSMD11, PSMD2, PSMD3, PSMD6, PSMF1, RAC1, RHOA, SCRIB
188	R-HSA-446652	Interleukin-1 family signaling	3.46802	10	0.0223464	6.33487e-10	6.33487e-10		APP, MAP2K1, MAP2K4, PSMA5, PSMC1, PSMC2, PSMC3, PSMC4, PSMD1, PSMD11, PSMD2, PSMD3, PSMD6, PSMF1, PTPN11, PTPN13, PTPN6, SKP1, STAT3, TOLLIP, UBE2N, UBE2V1, USP14
189	R-HSA-4608870	Asymmetric localization of PCP proteins	4.33682	10	0.0167598	8.7604e-10	8.7604e-10		PSMA5, PSMC1, PSMC2, PSMC3, PSMC4, PSMD1, PSMD11, PSMD2, PSMD3, PSMD6, PSMF1, SCRIB
190	R-HSA-174084	Autodegradation of Cdh1 by Cdh1:APC/C	3.97542	10	0.0167598	8.7604e-10	8.7604e-10		PSMA5, PSMC1, PSMC2, PSMC3, PSMC4, PSMD1, PSMD11, PSMD2, PSMD3, PSMD6, PSMF1
191	R-HSA-1236975	Antigen processing-Cross presentation	3.00713	10	0.0167598	1.1267e-09	1.1267e-09		ITGAV, PSMA5, PSMC1, PSMC2, PSMC3, PSMC4, PSMD1, PSMD11, PSMD2, PSMD3, PSMD6, PSMF1, STX4, VAMP8
192	R-HSA-69563	p53-Dependent G1 DNA Damage Response	3.8531	10	0.0167598	1.13844e-09	1.13844e-09		PSMA5, PSMC1, PSMC2, PSMC3, PSMC4, PSMD1, PSMD11, PSMD2, PSMD3, PSMD6, PSMF1
193	R-HSA-69580	p53-Dependent G1/S DNA damage checkpoint	3.8531	10	0.0167598	1.13844e-09	1.13844e-09		PSMA5, PSMC1, PSMC2, PSMC3, PSMC4, PSMD1, PSMD11, PSMD2, PSMD3, PSMD6, PSMF1
194	R-HSA-112315	Transmission across Chemical Synapses	3.14684	10	0.0949721	1.14006e-09	1.14006e-09		AP2A1, AP2A2, AP2B1, AP2M1, ARHGEF7, CAMK2G, CASK, COMT, DLG3, GIT1, GNAI1, GNAI3, GNB2, HRAS, KRAS, MAPK1, MAPK3, NPTN, NRAS, PDPK1, PLCB1, PPFIA1, PPFIA2, PRKAA1, PRKACB, PRKAR1A, PRKAR2A, RAC1, RPS6KA1, RPS6KA3, SLC38A2, SRC, STXBP1	HSPA8
195	R-HSA-9006936	Signaling by TGFB family members	3.19885	10	0.0167598	1.16022e-09	1.16022e-09	TGFBR1	BMPR1A, BMPR2, FKBP1A, ITGAV, MAPK1, MAPK3, NEDD4L, PPM1A, PPP1CA, PPP1CB, RHOA, STAT1, STRAP, STUB1, UBE2M, USP15	PARP1
196	R-HSA-1236394	Signaling by ERBB4	4.71068	10	0.100559	1.19117e-09	1.19117e-09		ADAM17, EGFR, ERBB3, GRB2, HRAS, ITCH, KRAS, NRAS, PSEN1, SHC1, SRC, WWP1
197	R-HSA-432722	Golgi Associated Vesicle Biogenesis	6.50523	10	0.0391061	1.32968e-09	1.32968e-09	TFRC, CLTA	AP1B1, AP1M2, ARRB1, CLTC, DNM2, HIP1R, IGF2R, NAPA, OCRL, RAB5C, SNX2, SNX5, SNX9, TPD52, VAMP8	HSPA8
198	R-HSA-174154	APC/C:Cdc20 mediated degradation of Securin	3.73808	10	0.0167598	1.46692e-09	1.46692e-09		PSMA5, PSMC1, PSMC2, PSMC3, PSMC4, PSMD1, PSMD11, PSMD2, PSMD3, PSMD6, PSMF1
199	R-HSA-69615	G1/S DNA Damage Checkpoints	3.73808	10	0.0167598	1.46692e-09	1.46692e-09		PSMA5, PSMC1, PSMC2, PSMC3, PSMC4, PSMD1, PSMD11, PSMD2, PSMD3, PSMD6, PSMF1
200	R-HSA-162906	HIV Infection	2.93154	10	0.0670391	1.49603e-09	1.49603e-09		AP1B1, AP1M2, AP2A1, AP2A2, AP2B1, AP2M1, ATP6V1H, CHMP4A, CHMP6, CUL5, KPNB1, NEDD4L, PACS1, PSMA5, PSMC1, PSMC2, PSMC3, PSMC4, PSMD1, PSMD11, PSMD2, PSMD3, PSMD6, PSMF1, RAC1, RAN, RANGAP1, SKP1	NPM1, XRCC6
201	R-HSA-390471	Association of TriC/CCT with target proteins during biosynthesis	4.79332	10	0.0446927	1.50492e-09	1.50492e-09		CCT3, CCT4, CCT5, CCT6A, CCT7, CCT8, STAT3, TCP1
202	R-HSA-5218921	VEGFR2 mediated cell proliferation	9.58665	10	0.0837989	2.00858e-09	2.00858e-09	RASA1	AHCYL1, HRAS, KRAS, NRAS, PDPK1, PLCG1, PRKCD, SRC
203	R-HSA-9006925	Intracellular signaling by second messengers	3.5839	10	0.150838	2.06696e-09	2.06696e-09		AHCYL1, AKT1S1, AKT2, CAMK2G, CSNK2A1, EGFR, ERBB2, ERBB3, FRK, GRB2, GSK3B, INSR, MAPK1, MAPK3, MTOR, PDPK1, PIK3R2, PIP4K2B, PIP4K2C, PIP5K1A, PLCG1, PPP2CB, PPP2R1A, PPP2R1B, PPP2R5A, PPP2R5C, PPP2R5E, PRKACB, PRKAR1A, PRKAR2A, PRKCD, PSMA5, PSMC1, PSMC2, PSMC3, PSMC4, PSMD1, PSMD11, PSMD2, PSMD3, PSMD6, PSMF1, PTPN11, RAC1, RBBP4, RHEB, RHOG, SRC, STUB1, USP7, WWP2
204	R-HSA-9020702	Interleukin-1 signaling	3.79472	10	0.0223464	2.19895e-09	2.19895e-09		APP, MAP2K1, MAP2K4, PSMA5, PSMC1, PSMC2, PSMC3, PSMC4, PSMD1, PSMD11, PSMD2, PSMD3, PSMD6, PSMF1, SKP1, TOLLIP, UBE2N, UBE2V1, USP14
205	R-HSA-8951664	Neddylation	2.16393	10	0.0502793	2.26256e-09	2.26256e-09		CAND1, COPS4, COPS8, CUL2, CUL3, CUL4A, CUL5, DCUN1D3, PSMA5, PSMC1, PSMC2, PSMC3, PSMC4, PSMD1, PSMD11, PSMD2, PSMD3, PSMD6, PSMF1, SKP1, UBE2M, UCHL3, VCP
206	R-HSA-177504	Retrograde neurotrophin signalling	9.75784	10	0.0502793	2.42055e-09	2.42055e-09		AP2A1, AP2A2, AP2B1, AP2M1, CLTC, DNM2
207	R-HSA-201681	TCF dependent signaling in response to WNT	3.29022	10	0.0502793	2.49063e-09	2.49063e-09		AKT2, CSNK1A1, CSNK1G2, CSNK2A1, CTNNB1, CUL3, GSK3B, PPP2CB, PPP2R1A, PPP2R1B, PPP2R5A, PPP2R5C, PPP2R5E, PSMA5, PSMC1, PSMC2, PSMC3, PSMC4, PSMD1, PSMD11, PSMD2, PSMD3, PSMD6, PSMF1, YWHAZ
208	R-HSA-389356	CD28 co-stimulation	6.50523	10	0.0893855	2.64875e-09	2.64875e-09	PIK3R3	AKT2, CDC42, GRB2, LYN, MTOR, PDPK1, PIK3R2, RAC1, SRC, YES1
209	R-HSA-69017	CDK-mediated phosphorylation and removal of Cdc6	3.47849	10	0.0167598	2.6727e-09	2.6727e-09		PSMA5, PSMC1, PSMC2, PSMC3, PSMC4, PSMD1, PSMD11, PSMD2, PSMD3, PSMD6, PSMF1
210	R-HSA-174184	Cdc20:Phospho-APC/C mediated degradation of Cyclin A	3.47849	10	0.0167598	2.6727e-09	2.6727e-09		PSMA5, PSMC1, PSMC2, PSMC3, PSMC4, PSMD1, PSMD11, PSMD2, PSMD3, PSMD6, PSMF1
211	R-HSA-3000157	Laminin interactions	5.93955	10	0.027933	2.84473e-09	2.84473e-09		ITGAV	COL18A1, LAMA5, LAMB1, LAMC1, NID1
212	R-HSA-174178	APC/C:Cdh1 mediated degradation of Cdc20 and other APC/C:Cdh1 targeted proteins in late mitosis/early G1	3.43084	10	0.0167598	2.99736e-09	2.99736e-09		PSMA5, PSMC1, PSMC2, PSMC3, PSMC4, PSMD1, PSMD11, PSMD2, PSMD3, PSMD6, PSMF1
213	R-HSA-179419	APC:Cdc20 mediated degradation of cell cycle proteins prior to satisfation of the cell cycle checkpoint	3.43084	10	0.0167598	2.99736e-09	2.99736e-09		PSMA5, PSMC1, PSMC2, PSMC3, PSMC4, PSMD1, PSMD11, PSMD2, PSMD3, PSMD6, PSMF1
214	R-HSA-2871837	FCERI mediated NF-kB activation	3.47313	10	0.0167598	3.01611e-09	3.01611e-09		BCL10, LYN, MALT1, PDPK1, PSMA5, PSMC1, PSMC2, PSMC3, PSMC4, PSMD1, PSMD11, PSMD2, PSMD3, PSMD6, PSMF1, SKP1, UBE2N, UBE2V1
215	R-HSA-2219530	Constitutive Signaling by Aberrant PI3K in Cancer	2.62711	10	0.0558659	3.37159e-09	3.37159e-09	PIK3R3	EGFR, ERBB2, ERBB3, GRB2, PIK3R2, PTPN11, RAC1, RHOG, SRC
216	R-HSA-210990	PECAM1 interactions	13.2815	10	0.0446927	3.37643e-09	3.37643e-09		ITGAV, LYN, PLCG1, PTPN11, PTPN6, SRC, YES1
217	R-HSA-9673770	Signaling by PDGFRA extracellular domain mutants	13.2815	10	0.106145	3.37643e-09	3.37643e-09		GRB2, HRAS, KRAS, NRAS, PIK3R2, STAT1, STAT3
218	R-HSA-9673767	Signaling by PDGFRA transmembrane, juxtamembrane and kinase domain mutants	13.2815	10	0.106145	3.37643e-09	3.37643e-09		GRB2, HRAS, KRAS, NRAS, PIK3R2, STAT1, STAT3
219	R-HSA-69239	Synthesis of DNA	2.27683	10	0.0167598	3.51749e-09	3.51749e-09		PSMA5, PSMC1, PSMC2, PSMC3, PSMC4, PSMD1, PSMD11, PSMD2, PSMD3, PSMD6, PSMF1, SKP1
220	R-HSA-176409	APC/C:Cdc20 mediated degradation of mitotic proteins	3.33935	10	0.0167598	3.75119e-09	3.75119e-09		PSMA5, PSMC1, PSMC2, PSMC3, PSMC4, PSMD1, PSMD11, PSMD2, PSMD3, PSMD6, PSMF1
221	R-HSA-202403	TCR signaling	4.32786	10	0.0223464	3.79479e-09	3.79479e-09		BCL10, CSK, ENAH, MALT1, PDPK1, PIK3R2, PLCG1, PSMA5, PSMC1, PSMC2, PSMC3, PSMC4, PSMD1, PSMD11, PSMD2, PSMD3, PSMD6, PSMF1, PTPRJ, SKP1, UBE2N, UBE2V1, VASP
222	R-HSA-982772	Growth hormone receptor signaling	7.58943	10	0.0502793	4.04873e-09	4.04873e-09		ADAM17, JAK2, LYN, MAPK1, MAPK3, PTPN6, STAT1, STAT3
223	R-HSA-9013424	RHOV GTPase cycle	9.23039	10	0.0446927	4.16239e-09	4.16239e-09		ARHGAP12, ARHGEF7, CDC42, CLTC, DLG5, DST, GIT1, IQGAP1, PAK4, PARD6B, SPTAN1, TPM4, TXNL1, VANGL1, WASL
224	R-HSA-176814	Activation of APC/C and APC/C:Cdc20 mediated degradation of mitotic proteins	3.29541	10	0.0167598	4.1865e-09	4.1865e-09		PSMA5, PSMC1, PSMC2, PSMC3, PSMC4, PSMD1, PSMD11, PSMD2, PSMD3, PSMD6, PSMF1
225	R-HSA-6783589	Interleukin-6 family signaling	4.74339	10	0.0223464	4.49571e-09	4.49571e-09	JAK1	JAK2, PTPN11, STAT1, STAT3, TYK2
226	R-HSA-5619084	ABC transporter disorders	3.54831	10	0.0223464	4.66521e-09	4.66521e-09		PSMA5, PSMC1, PSMC2, PSMC3, PSMC4, PSMD1, PSMD11, PSMD2, PSMD3, PSMD6, PSMF1, VCP
227	R-HSA-9013418	RHOBTB2 GTPase cycle	11.8791	10	0.0893855	4.84639e-09	4.84639e-09		ACTN1, CCT6A, CCT7, CDC37, CUL3, DBN1, HSP90AA1, HSP90AB1, STK38, TMOD3, TWF1, TXNL1
228	R-HSA-3928665	EPH-ephrin mediated repulsion of cells	5.57591	10	0.0670391	5.24441e-09	5.24441e-09	CLTA	AP2A1, AP2A2, AP2B1, AP2M1, CLTB, CLTC, EPHA7, LYN, PSEN1, RAC1, SRC, YES1
229	R-HSA-8866427	VLDLR internalisation and degradation	7.11509	10	0.0502793	5.27453e-09	5.27453e-09		AP2A1, AP2A2, AP2B1, AP2M1, CLTC
230	R-HSA-2179392	EGFR Transactivation by Gastrin	12.6491	10	0.117318	5.56884e-09	5.56884e-09		EGFR, GRB2, HRAS, KRAS, NRAS
231	R-HSA-5654708	Downstream signaling of activated FGFR3	6.37512	10	0.0837989	5.6072e-09	5.6072e-09		GRB2, HRAS, KRAS, NRAS, PLCG1, PTPN11, SHC1
232	R-HSA-69306	DNA Replication	2.49028	10	0.0167598	6.34048e-09	6.34048e-09		KPNA6, KPNB1, PSMA5, PSMC1, PSMC2, PSMC3, PSMC4, PSMD1, PSMD11, PSMD2, PSMD3, PSMD6, PSMF1, SKP1
233	R-HSA-512988	Interleukin-3, Interleukin-5 and GM-CSF signaling	5.69207	10	0.0502793	6.39924e-09	6.39924e-09		CRK, CRKL, GRB2, JAK2, LYN, PIK3R2, PTPN11, PTPN6, SHC1, YES1, YWHAZ
234	R-HSA-112314	Neurotransmitter receptors and postsynaptic signal transmission	3.48367	10	0.0782123	6.85542e-09	6.85542e-09		AP2A1, AP2A2, AP2B1, AP2M1, ARHGEF7, CAMK2G, CASK, DLG3, GIT1, GNAI1, GNAI3, GNB2, HRAS, KRAS, MAPK1, MAPK3, NPTN, NRAS, PDPK1, PLCB1, PRKAA1, PRKACB, PRKAR1A, PRKAR2A, RAC1, RPS6KA1, RPS6KA3, SRC
235	R-HSA-170834	Signaling by TGF-beta Receptor Complex	3.71222	10	0.0391061	7.12957e-09	7.12957e-09	TGFBR1	FKBP1A, ITGAV, MAPK1, MAPK3, NEDD4L, PPM1A, PPP1CA, PPP1CB, RHOA, STAT1, STRAP, STUB1, UBE2M, USP15	PARP1
236	R-HSA-69206	G1/S Transition	2.97739	10	0.0167598	7.30234e-09	7.30234e-09		AKT2, PPP2CB, PPP2R1A, PPP2R1B, PSMA5, PSMC1, PSMC2, PSMC3, PSMC4, PSMD1, PSMD11, PSMD2, PSMD3, PSMD6, PSMF1, RBBP4, SKP1
237	R-HSA-8854691	Interleukin-20 family signaling	4.37852	10	0.0223464	7.6712e-09	7.6712e-09	JAK1	JAK2, PTPN11, STAT1, STAT3, TYK2
238	R-HSA-9007101	Rab regulation of trafficking	4.07238	10	0.0670391	8.35683e-09	8.35683e-09		AKT2, ARF6, GABARAPL2, GDI1, RAB11B, RAB12, RAB13, RAB14, RAB18, RAB21, RAB27A, RAB35, RAB4A, RAB5A, RAB5B, RAB5C, RAB8A, RAB8B, RAB9A, TBC1D10A, TBC1D10B, YWHAE
239	R-HSA-68867	Assembly of the pre-replicative complex	3.56612	10	0.0167598	8.67009e-09	8.67009e-09		KPNA6, KPNB1, PSMA5, PSMC1, PSMC2, PSMC3, PSMC4, PSMD1, PSMD11, PSMD2, PSMD3, PSMD6, PSMF1
240	R-HSA-2467813	Separation of Sister Chromatids	3.6811	10	0.0335196	9.83436e-09	9.83436e-09	DYNLL2	CKAP5, CLIP1, DYNC1H1, DYNC1I2, DYNC1LI1, MAPRE1, PAFAH1B1, PPP2CB, PPP2R1A, PPP2R1B, PPP2R5A, PPP2R5C, PPP2R5E, PSMA5, PSMC1, PSMC2, PSMC3, PSMC4, PSMD1, PSMD11, PSMD2, PSMD3, PSMD6, PSMF1, RANGAP1, TAOK1	INCENP
241	R-HSA-6811558	PI5P, PP2A and IER3 Regulate PI3K/AKT Signaling	4.5107	10	0.117318	9.88593e-09	9.88593e-09		EGFR, ERBB2, ERBB3, GRB2, INSR, MAPK1, MAPK3, PIK3R2, PIP4K2B, PIP4K2C, PIP5K1A, PPP2CB, PPP2R1A, PPP2R1B, PPP2R5A, PPP2R5C, PPP2R5E, PTPN11, RAC1, RHOG, SRC
242	R-HSA-5654716	Downstream signaling of activated FGFR4	5.90289	10	0.0837989	1.02996e-08	1.02996e-08		GRB2, HRAS, KRAS, NRAS, PLCG1, PTPN11, SHC1
243	R-HSA-8854214	TBC/RABGAPs	6.07154	10	0.0335196	1.03957e-08	1.03957e-08		ARF6, GABARAPL2, RAB11B, RAB35, RAB4A, RAB5A, RAB5B, RAB5C, RAB8A, RAB8B, TBC1D10A, TBC1D10B
244	R-HSA-9020956	Interleukin-27 signaling	8.27938	10	0.0167598	1.06292e-08	1.06292e-08	JAK1	JAK2, STAT1, STAT3, TYK2
245	R-HSA-9013420	RHOU GTPase cycle	9.67652	10	0.100559	1.08456e-08	1.08456e-08		ARHGEF7, CDC42, CLTC, DLG5, DST, GIT1, GRB2, IQGAP1, PAK4, PIK3R2, RHOU, SPTAN1, SRC, SRGAP2, TXNL1, VANGL1, WWP2
246	R-HSA-180336	SHC1 events in EGFR signaling	9.75784	10	0.145251	1.09113e-08	1.09113e-08		EGFR, GRB2, HRAS, KRAS, NRAS, SHC1
247	R-HSA-388841	Costimulation by the CD28 family	5.84591	10	0.0893855	1.18102e-08	1.18102e-08		AKT2, CDC42, CSK, GRB2, LYN, MTOR, PDPK1, PIK3R2, PPP2CB, PPP2R1A, PPP2R1B, PPP2R5A, PPP2R5C, PPP2R5E, PTPN11, PTPN6, RAC1, SRC, YES1
248	R-HSA-416993	Trafficking of GluR2-containing AMPA receptors	5.35725	10	0.0502793	1.20421e-08	1.20421e-08	AP2S1	AP2A1, AP2A2, AP2B1, AP2M1
249	R-HSA-8964038	LDL clearance	7.18999	10	0.0502793	1.40146e-08	1.40146e-08		AP2A1, AP2A2, AP2B1, AP2M1, CLTC, LDLRAP1
250	R-HSA-450531	Regulation of mRNA stability by proteins that bind AU-rich elements	4.39842	10	0.0223464	1.4028e-08	1.4028e-08		EIF4G1, PABPC1, PRKCD, PSMA5, PSMC1, PSMC2, PSMC3, PSMC4, PSMD1, PSMD11, PSMD2, PSMD3, PSMD6, PSMF1, YWHAZ	HSPA8, SET
251	R-HSA-5621481	C-type lectin receptors (CLRs)	4.39103	10	0.0446927	1.43206e-08	1.43206e-08		AHCYL1, BCL10, HRAS, KRAS, LYN, MALT1, NRAS, PDPK1, PPP3CA, PRKACB, PRKCD, PSMA5, PSMC1, PSMC2, PSMC3, PSMC4, PSMD1, PSMD11, PSMD2, PSMD3, PSMD6, PSMF1, SKP1, SRC, UBE2M, UBE2N, UBE2V1
252	R-HSA-9679506	SARS-CoV Infections	2.36227	10	0.100559	1.47563e-08	1.47563e-08	JAK1	AKT2, ANO6, AP2A1, AP2A2, AP2B1, AP2M1, ATP1B3, CHMP4A, CHMP6, COMT, CSNK1A1, CUL3, FKBP1A, GRB2, GSK3B, HSP90AA1, HSP90AB1, IFNGR1, ISG15, ITCH, JAK2, KPNB1, LARP1, MPP5, PCBP2, PDPK1, PTPN11, PTPN6, RBBP4, ROCK1, ROCK2, RPS19, RPS28, STAT1, TJP1, TMPRSS2, TYK2, UBE2N, UBE2V1, VCP, YWHAE, YWHAG, YWHAQ, YWHAZ, ZDHHC20	NPM1, SDC4
253	R-HSA-2424491	DAP12 signaling	6.28091	10	0.117318	1.79992e-08	1.79992e-08		GRB2, HRAS, KRAS, NRAS, PIK3R2, PLCG1, RAC1, SHC1
254	R-HSA-8984722	Interleukin-35 Signalling	7.58943	10	0.0167598	1.81992e-08	1.81992e-08	JAK1	JAK2, STAT1, STAT3, TYK2
255	R-HSA-1236974	ER-Phagosome pathway	3.25261	10	0.0167598	1.84683e-08	1.84683e-08		PSMA5, PSMC1, PSMC2, PSMC3, PSMC4, PSMD1, PSMD11, PSMD2, PSMD3, PSMD6, PSMF1, STX4, VAMP8
256	R-HSA-5687128	MAPK6/MAPK4 signaling	3.75302	10	0.0335196	1.84683e-08	1.84683e-08		CDC42, DNAJB1, PRKACB, PSMA5, PSMC1, PSMC2, PSMC3, PSMC4, PSMD1, PSMD11, PSMD2, PSMD3, PSMD6, PSMF1, RAC1
257	R-HSA-199418	Negative regulation of the PI3K/AKT network	4.43276	10	0.117318	1.88889e-08	1.88889e-08		AKT2, EGFR, ERBB2, ERBB3, GRB2, INSR, MAPK1, MAPK3, PIK3R2, PIP4K2B, PIP4K2C, PIP5K1A, PPP2CB, PPP2R1A, PPP2R1B, PPP2R5A, PPP2R5C, PPP2R5E, PTPN11, RAC1, RHOG, SRC
258	R-HSA-5655291	Signaling by FGFR4 in disease	10.3492	10	0.0782123	2.03614e-08	2.03614e-08		GRB2, HRAS, KRAS, NRAS, PLCG1
259	R-HSA-5654696	Downstream signaling of activated FGFR2	5.3126	10	0.0837989	2.34102e-08	2.34102e-08		GRB2, HRAS, KRAS, NRAS, PLCG1, PTPN11, SHC1
260	R-HSA-8856688	Golgi-to-ER retrograde transport	4.90696	10	0.0391061	2.35366e-08	2.35366e-08	DYNLL2	ARCN1, ARFGAP3, BICD1, BICD2, CAPZA1, CAPZA2, CAPZB, COPB1, COPZ1, DCTN1, DCTN2, DYNC1H1, DYNC1I2, DYNC1LI1, KIF13B, KIF1A, KIF5B, KLC1, KLC2, NAPA, NAPG, PAFAH1B1, RAB18	ARF4, KIF20A
261	R-HSA-453279	Mitotic G1 phase and G1/S transition	3.23064	10	0.0223464	2.36887e-08	2.36887e-08		ABL1, AKT2, JAK2, LYN, PPP2CB, PPP2R1A, PPP2R1B, PSMA5, PSMC1, PSMC2, PSMC3, PSMC4, PSMD1, PSMD11, PSMD2, PSMD3, PSMD6, PSMF1, RBBP4, SKP1, SRC
262	R-HSA-8878159	Transcriptional regulation by RUNX3	3.83466	10	0.0223464	2.6263e-08	2.6263e-08		CTNNB1, JAG1, KRAS, NOTCH1, PSMA5, PSMC1, PSMC2, PSMC3, PSMC4, PSMD1, PSMD11, PSMD2, PSMD3, PSMD6, PSMF1, SRC
263	R-HSA-1500931	Cell-Cell communication	5.05962	10	0.0446927	2.6828e-08	2.6828e-08		ACTN1, ACTN4, CASK, CD2AP, CDH1, CTNNA1, CTNNB1, DST, GRB2, ILK, IQGAP1, JUP, MPP5, PARD6B, PARVA, PARVB, PIK3R2, PTPN11, PTPN6, PXN, RSU1, SDK1, SPTAN1, SRC, VASP, WASL
264	R-HSA-983705	Signaling by the B Cell Receptor (BCR)	3.46802	10	0.0446927	2.84001e-08	2.84001e-08		AHCYL1, BCL10, FKBP1A, GRB2, HRAS, KRAS, LYN, MALT1, NRAS, PPP3CA, PSMA5, PSMC1, PSMC2, PSMC3, PSMC4, PSMD1, PSMD11, PSMD2, PSMD3, PSMD6, PSMF1, PTPN6, SKP1
265	R-HSA-2219528	PI3K/AKT Signaling in Cancer	3.03577	10	0.0837989	2.85296e-08	2.85296e-08	PIK3R3	AKT1S1, AKT2, EGFR, ERBB2, ERBB3, GRB2, GSK3B, MTOR, PDPK1, PIK3R2, PTPN11, RAC1, RHOG, SRC
266	R-HSA-1295596	Spry regulation of FGF signaling	9.96113	10	0.0446927	2.89323e-08	2.89323e-08		GRB2, MAPK1, MAPK3, PPP2CB, PPP2R1A, PTPN11, SRC
267	R-HSA-380259	Loss of Nlp from mitotic centrosomes	4.01793	10	0.0167598	2.91915e-08	2.91915e-08		CKAP5, DCTN1, DCTN2, DYNC1H1, DYNC1I2, HSP90AA1, MAPRE1, PAFAH1B1, PPP2R1A, TUBG1, YWHAE, YWHAG
268	R-HSA-380284	Loss of proteins required for interphase microtubule organization from the centrosome	4.01793	10	0.0167598	2.91915e-08	2.91915e-08		CKAP5, DCTN1, DCTN2, DYNC1H1, DYNC1I2, HSP90AA1, MAPRE1, PAFAH1B1, PPP2R1A, TUBG1, YWHAE, YWHAG
269	R-HSA-1852241	Organelle biogenesis and maintenance	2.72131	10	0.0446927	2.9363e-08	2.9363e-08	TUBA1A	ACSS2, ARL3, CCT3, CCT4, CCT5, CCT8, CKAP5, DCTN1, DCTN2, DYNC1H1, DYNC1I2, EXOC3, EXOC4, EXOC5, EXOC6, EXOC7, EXOC8, HDAC6, HSP90AA1, IFT27, MAPRE1, PAFAH1B1, PPP2R1A, RAB8A, RP2, TCP1, TUBG1, YWHAE, YWHAG	ARF4
270	R-HSA-5654687	Downstream signaling of activated FGFR1	5.14123	10	0.0837989	3.0152e-08	3.0152e-08		GRB2, HRAS, KRAS, NRAS, PLCG1, PTPN11, SHC1
271	R-HSA-8939211	ESR-mediated signaling	2.65397	10	0.0949721	3.17442e-08	3.17442e-08		AKT2, EGFR, FKBP5, GNAI1, GNAI3, GNB2, HRAS, HSP90AA1, HSP90AB1, IGF1R, KRAS, MAPK1, MAPK3, NRAS, PDPK1, PIK3R2, PPP5C, SHC1, SRC
272	R-HSA-6794361	Neurexins and neuroligins	5.19277	10	0.00558659	3.2459e-08	3.2459e-08	DLG4	CASK, DBNL, DLG3, DLGAP4, EPB41L3, EPB41L5, HOMER1, HOMER2, HOMER3, PDLIM5, SHANK2, STXBP1, SYT7
273	R-HSA-6807070	PTEN Regulation	3.23163	10	0.027933	3.59612e-08	3.59612e-08		AKT2, CSNK2A1, FRK, MAPK1, MAPK3, MTOR, PSMA5, PSMC1, PSMC2, PSMC3, PSMC4, PSMD1, PSMD11, PSMD2, PSMD3, PSMD6, PSMF1, RBBP4, RHEB, STUB1, USP7, WWP2
274	R-HSA-74751	Insulin receptor signalling cascade	5.05962	10	0.0670391	3.65075e-08	3.65075e-08		AKT2, GRB2, HRAS, INSR, KRAS, MAPK1, MAPK3, NRAS, PDPK1, PIK3R2, PTPN11, SHC1
275	R-HSA-5620916	VxPx cargo-targeting to cilium	9.10732	10	0.0335196	3.76133e-08	3.76133e-08		EXOC3, EXOC4, EXOC5, EXOC6, EXOC7, EXOC8, RAB8A	ARF4
276	R-HSA-68882	Mitotic Anaphase	3.19555	10	0.0446927	3.89209e-08	3.89209e-08		CHMP4A, CHMP6, CKAP5, CLIP1, DYNC1H1, DYNC1I2, DYNC1LI1, KPNB1, MAPRE1, PAFAH1B1, PPP2CB, PPP2R1A, PPP2R1B, PPP2R5A, PPP2R5C, PPP2R5E, PSMA5, PSMC1, PSMC2, PSMC3, PSMC4, PSMD1, PSMD11, PSMD2, PSMD3, PSMD6, PSMF1, RAN, RANGAP1, TAOK1	INCENP, LMNB1
277	R-HSA-8854518	AURKA Activation by TPX2	3.84816	10	0.0167598	3.9909e-08	3.9909e-08		CKAP5, DCTN1, DCTN2, DYNC1H1, DYNC1I2, HSP90AA1, MAPRE1, PAFAH1B1, PPP2R1A, TUBG1, YWHAE, YWHAG
278	R-HSA-69002	DNA Replication Pre-Initiation	2.95988	10	0.0167598	3.99202e-08	3.99202e-08		KPNA6, KPNB1, PSMA5, PSMC1, PSMC2, PSMC3, PSMC4, PSMD1, PSMD11, PSMD2, PSMD3, PSMD6, PSMF1
279	R-HSA-2555396	Mitotic Metaphase and Anaphase	3.1816	10	0.0446927	4.06416e-08	4.06416e-08		CHMP4A, CHMP6, CKAP5, CLIP1, DYNC1H1, DYNC1I2, DYNC1LI1, KPNB1, MAPRE1, PAFAH1B1, PPP2CB, PPP2R1A, PPP2R1B, PPP2R5A, PPP2R5C, PPP2R5E, PSMA5, PSMC1, PSMC2, PSMC3, PSMC4, PSMD1, PSMD11, PSMD2, PSMD3, PSMD6, PSMF1, RAN, RANGAP1, TAOK1	INCENP, LMNB1
280	R-HSA-69620	Cell Cycle Checkpoints	2.87978	10	0.0335196	4.28203e-08	4.28203e-08		CKAP5, CLIP1, DYNC1H1, DYNC1I2, DYNC1LI1, MAPRE1, PAFAH1B1, PPP2CB, PPP2R1A, PPP2R1B, PPP2R5A, PPP2R5C, PPP2R5E, PSMA5, PSMC1, PSMC2, PSMC3, PSMC4, PSMD1, PSMD11, PSMD2, PSMD3, PSMD6, PSMF1, RANGAP1, TAOK1, UBE2N, YWHAE, YWHAG, YWHAQ, YWHAZ	INCENP
281	R-HSA-180292	GAB1 signalosome	8.03587	10	0.0558659	4.4587e-08	4.4587e-08		CSK, EGFR, GRB2, PTPN11, PXN, SRC
282	R-HSA-382556	ABC-family proteins mediated transport	4.24115	10	0.027933	4.69093e-08	4.69093e-08		ABCA7, ABCC1, ABCC4, EIF2S1, EIF2S2, EIF2S3, PEX19, PSMA5, PSMC1, PSMC2, PSMC3, PSMC4, PSMD1, PSMD11, PSMD2, PSMD3, PSMD6, PSMF1, VCP
283	R-HSA-69242	S Phase	2.12127	10	0.0167598	5.06406e-08	5.06406e-08		AKT2, GSK3B, PSMA5, PSMC1, PSMC2, PSMC3, PSMC4, PSMD1, PSMD11, PSMD2, PSMD3, PSMD6, PSMF1, RBBP4, SKP1
284	R-HSA-5625900	RHO GTPases activate CIT	9.58665	10	0.128492	5.21401e-08	5.21401e-08		MYH10, MYH9, PPP1CB, PPP1R12A, RAC1, RHOA, RHOB, RHOC
285	R-HSA-5626467	RHO GTPases activate IQGAPs	14.4889	10	0.0837989	5.48641e-08	5.48641e-08		CDC42, CDH1, CLIP1, CTNNA1, CTNNB1, IQGAP1, RAC1
286	R-HSA-179812	GRB2 events in EGFR signaling	8.75704	10	0.117318	5.65608e-08	5.65608e-08		EGFR, GRB2, HRAS, KRAS, NRAS
287	R-HSA-112316	Neuronal System	2.79402	10	0.0502793	6.04588e-08	6.04588e-08		AP2A1, AP2A2, AP2B1, AP2M1, ARHGEF7, CAMK2G, CASK, COMT, DBNL, DLG3, DLGAP4, EPB41L3, EPB41L5, GIT1, GNAI1, GNAI3, GNB2, HOMER1, HOMER2, HOMER3, HRAS, KCNMA1, KCNN2, KRAS, MAPK1, MAPK3, NPTN, NRAS, PDLIM5, PDPK1, PLCB1, PPFIA1, PPFIA2, PPFIBP1, PRKAA1, PRKACB, PRKAR1A, PRKAR2A, RAC1, RPS6KA1, RPS6KA3, SHANK2, SLC38A2, SRC, STXBP1, SYT7	HSPA8
288	R-HSA-5673000	RAF activation	10.7145	10	0.0949721	6.11591e-08	6.11591e-08		CAMK2G, HRAS, JAK2, KRAS, MAP2K1, MAP2K2, MARK3, NRAS, PPP1CB, PPP2CB, PPP2R1A, PPP2R1B, PPP2R5A, PPP2R5C, PPP2R5E, SRC
289	R-HSA-9034864	Activated NTRK3 signals through RAS	14.2302	10	0.0837989	6.16438e-08	6.16438e-08		GRB2, HRAS, KRAS, NRAS, SHC1
290	R-HSA-5627117	RHO GTPases Activate ROCKs	11.9833	10	0.0949721	6.29698e-08	6.29698e-08		CFL1, MYH10, MYH9, PPP1CB, PPP1R12A, RHOA, RHOB, RHOC, ROCK1, ROCK2
291	R-HSA-1474244	Extracellular matrix organization	1.72131	10	0.0223464	6.49928e-08	6.49928e-08		ACTN1, ADAM17, ADAM9, CAPN1, CAPN5, CASK, CAST, CDH1, DAG1, DST, ITGA5, ITGAV, MMP15, PSEN1	COL18A1, COL5A1, FN1, LAMA5, LAMB1, LAMC1, NID1, SDC4
292	R-HSA-8940973	RUNX2 regulates osteoblast differentiation	5.69207	10	0.0335196	6.52049e-08	6.52049e-08		ABL1, HDAC6, MAPK1, MAPK3, SRC, YES1
293	R-HSA-375165	NCAM signaling for neurite out-growth	3.92557	10	0.0614525	6.64903e-08	6.64903e-08		GRB2, HRAS, KRAS, MAPK1, MAPK3, NRAS, PTPRA, SPTAN1, SPTBN2, SRC
294	R-HSA-210993	Tie2 Signaling	8.85434	10	0.0949721	6.66912e-08	6.66912e-08		GRB2, HRAS, KRAS, NRAS, PIK3R2, PTPN11, SHC1
295	R-HSA-202733	Cell surface interactions at the vascular wall	2.8623	10	0.0558659	6.8662e-08	6.8662e-08		ATP1B3, CD99, GRB2, HRAS, ITGA5, ITGAV, KRAS, LYN, MERTK, NRAS, PIK3R2, PLCG1, PTPN11, PTPN6, SHC1, SLC16A1, SLC16A3, SRC, TNFRSF10B, YES1	FN1, SDC4
296	R-HSA-9010553	Regulation of expression of SLITs and ROBOs	2.55975	10	0.0167598	7.83245e-08	7.83245e-08		CUL2, DAG1, EIF4G1, ETF1, GSPT1, PABPC1, PSMA5, PSMC1, PSMC2, PSMC3, PSMC4, PSMD1, PSMD11, PSMD2, PSMD3, PSMD6, PSMF1, RPS19, RPS28
297	R-HSA-3928663	EPHA-mediated growth cone collapse	12.1431	10	0.0782123	7.88324e-08	7.88324e-08		LYN, MYH10, MYH9, RHOA, ROCK1, ROCK2, SRC, YES1
298	R-HSA-264876	Insulin processing	7.91941	10	0.027933	8.14516e-08	8.14516e-08		EXOC3, EXOC4, EXOC5, EXOC6, EXOC7, EXOC8, KIF5B, RAB27A
299	R-HSA-416572	Sema4D induced cell migration and growth-cone collapse	9.10732	10	0.0837989	8.38847e-08	8.38847e-08		ERBB2, MYH10, MYH9, RHOA, RHOB, RHOC, ROCK1, ROCK2
300	R-HSA-380320	Recruitment of NuMA to mitotic centrosomes	3.45847	10	0.0167598	8.62028e-08	8.62028e-08		CKAP5, DCTN1, DCTN2, DYNC1H1, DYNC1I2, HSP90AA1, MAPRE1, PAFAH1B1, PPP2R1A, TUBG1, YWHAE, YWHAG
301	R-HSA-2454202	Fc epsilon receptor (FCERI) signaling	4.12759	10	0.0782123	8.7051e-08	8.7051e-08		AHCYL1, BCL10, GRB2, HRAS, KRAS, LYN, MALT1, MAP2K4, MAPK1, MAPK3, NRAS, PDPK1, PIK3R2, PLCG1, PPP3CA, PSMA5, PSMC1, PSMC2, PSMC3, PSMC4, PSMD1, PSMD11, PSMD2, PSMD3, PSMD6, PSMF1, RAC1, SHC1, SKP1, UBE2N, UBE2V1
302	R-HSA-9013407	RHOH GTPase cycle	8.22188	10	0.0167598	9.22211e-08	9.22211e-08	TFRC, CAV1	ARHGDIA, CSK, DBN1, JUP, NSFL1C, PAK4, ROCK1, ROCK2, SLC1A5, SLC4A7, UACA, VANGL1, VCP
303	R-HSA-380287	Centrosome maturation	3.41524	10	0.0167598	9.43617e-08	9.43617e-08		CKAP5, DCTN1, DCTN2, DYNC1H1, DYNC1I2, HSP90AA1, MAPRE1, PAFAH1B1, PPP2R1A, TUBG1, YWHAE, YWHAG
304	R-HSA-380270	Recruitment of mitotic centrosome proteins and complexes	3.41524	10	0.0167598	9.43617e-08	9.43617e-08		CKAP5, DCTN1, DCTN2, DYNC1H1, DYNC1I2, HSP90AA1, MAPRE1, PAFAH1B1, PPP2R1A, TUBG1, YWHAE, YWHAG
305	R-HSA-5689880	Ub-specific processing proteases	2.63217	10	0.0223464	9.66249e-08	9.66249e-08		ARRB1, IDE, MAT2B, PSMA5, PSMC1, PSMC2, PSMC3, PSMC4, PSMD1, PSMD11, PSMD2, PSMD3, PSMD6, PSMF1, SNX3, USP14, USP15, USP7, WDR20, WDR48
306	R-HSA-913531	Interferon Signaling	2.13102	10	0.0167598	9.71568e-08	9.71568e-08	JAK1	CAMK2G, EIF4A1, EIF4E, EIF4G1, FLNB, IFNGR1, ISG15, JAK2, KPNB1, MAPK3, PDE12, PIN1, PLCG1, PRKCD, PTPN11, PTPN6, STAT1, TYK2, UBE2N
307	R-HSA-438064	Post NMDA receptor activation events	6.61015	10	0.100559	1.15949e-07	1.15949e-07		ARHGEF7, CAMK2G, DLG3, GIT1, HRAS, KRAS, MAPK1, MAPK3, NRAS, PDPK1, PRKAA1, PRKACB, PRKAR1A, PRKAR2A, RAC1, RPS6KA1, RPS6KA3, SRC
308	R-HSA-5655302	Signaling by FGFR1 in disease	5.53823	10	0.0949721	1.16048e-07	1.16048e-07		BCR, GRB2, HRAS, KRAS, LRRFIP1, NRAS, PLCG1, STAT1, STAT3
309	R-HSA-9026519	Activated NTRK2 signals through RAS	12.6491	10	0.0837989	1.38312e-07	1.38312e-07		GRB2, HRAS, KRAS, NRAS, SHC1
310	R-HSA-9671555	Signaling by PDGFR in disease	9.10732	10	0.100559	1.38458e-07	1.38458e-07		GRB2, HRAS, KRAS, NRAS, PIK3R2, STAT1, STAT3, WDR48
311	R-HSA-167044	Signalling to RAS	7.9689	10	0.111732	1.38458e-07	1.38458e-07		GRB2, HRAS, KRAS, NRAS, RALA, SHC1, SRC
312	R-HSA-445144	Signal transduction by L1	9.75784	10	0.0726257	1.40947e-07	1.40947e-07		CSNK2A1, EGFR, ITGA5, ITGAV, MAP2K1, MAP2K2, MAPK1, MAPK3, RAC1
313	R-HSA-9013404	RAC2 GTPase cycle	5.82445	10	0.0335196	1.58523e-07	1.58523e-07		ABI1, ARHGAP1, ARHGAP17, ARHGAP35, ARHGDIA, BAIAP2L1, BCR, BRK1, CDC42, CDC42EP4, CYFIP1, DOCK1, DSG2, GIT1, IQGAP1, MPP7, NCKAP1, PAK4, PIK3R2, TAOK3, VANGL1, WASF2
314	R-HSA-8878171	Transcriptional regulation by RUNX1	2.10359	10	0.0167598	1.67827e-07	1.67827e-07		ABL1, CSNK2A1, ITCH, PSMA5, PSMC1, PSMC2, PSMC3, PSMC4, PSMD1, PSMD11, PSMD2, PSMD3, PSMD6, PSMF1, PTPN11, SRC, TJP1
315	R-HSA-400685	Sema4D in semaphorin signaling	10.4355	10	0.122905	1.89774e-07	1.89774e-07		ARHGAP35, ERBB2, MYH10, MYH9, RAC1, RHOA, RHOB, RHOC, ROCK1, ROCK2, RRAS
316	R-HSA-6802953	RAS signaling downstream of NF1 loss-of-function variants	13.0105	10	0.0893855	1.97867e-07	1.97867e-07		HRAS, KRAS, NF1, NRAS
317	R-HSA-9607240	FLT3 Signaling	4.79332	10	0.0614525	1.98943e-07	1.98943e-07		AKT2, CSK, GRB2, HRAS, KRAS, NRAS, PTPN11, PTPRJ
318	R-HSA-9679191	Potential therapeutics for SARS	2.78461	10	0.0446927	2.09064e-07	2.09064e-07	AP2S1	AP2A1, AP2A2, AP2B1, AP2M1, ATP1B3, COMT, CUL3, FKBP1A, GRB2, HSP90AA1, HSP90AB1, IFNGR1, JAK2, RBBP4, ROCK1, ROCK2, TYK2
319	R-HSA-451927	Interleukin-2 family signaling	3.62223	10	0.027933	2.30073e-07	2.30073e-07	JAK1	GRB2, JAK2, PIK3R2, PTPN6, SHC1, STAT1, STAT3
320	R-HSA-9013423	RAC3 GTPase cycle	6.43452	10	0.0223464	2.56703e-07	2.56703e-07		ABI1, ARHGAP1, ARHGAP17, ARHGAP35, ARHGAP5, ARHGAP6, BAIAP2, BAIAP2L1, BCR, BRK1, CDC42, CYFIP1, DSG2, GIT1, JAG1, MPP7, NCKAP1, OCRL, PAK4, PIK3R2, SLC1A5, SRGAP2, TAOK3, VANGL1, WASF2, YKT6
321	R-HSA-373755	Semaphorin interactions	6.50523	10	0.111732	2.59271e-07	2.59271e-07		ARHGAP35, CDK5, CFL1, ERBB2, FARP2, GSK3B, HSP90AA1, HSP90AB1, MYH10, MYH9, PLXNA1, RAC1, RHOA, RHOB, RHOC, ROCK1, ROCK2, RRAS
322	R-HSA-8941326	RUNX2 regulates bone development	4.40677	10	0.027933	2.59439e-07	2.59439e-07		ABL1, HDAC6, MAPK1, MAPK3, SRC, YES1
323	R-HSA-9652169	Signaling by MAP2K mutants	22.7683	10	0.0502793	2.65401e-07	2.65401e-07		MAP2K1, MAP2K2, MAPK1, MAPK3
324	R-HSA-2172127	DAP12 interactions	4.33682	10	0.0837989	2.99781e-07	2.99781e-07		GRB2, HRAS, KRAS, NRAS, PIK3R2, PLCG1, RAC1, SHC1
325	R-HSA-2173789	TGF-beta receptor signaling activates SMADs	4.55366	10	0.0111732	3.12883e-07	3.12883e-07	TGFBR1	FKBP1A, ITGAV, NEDD4L, PPP1CA, PPP1CB, STRAP, STUB1, UBE2M, USP15
326	R-HSA-5620912	Anchoring of the basal body to the plasma membrane	3.11566	10	0.0223464	3.2269e-07	3.2269e-07		CKAP5, DCTN1, DCTN2, DYNC1H1, DYNC1I2, HSP90AA1, MAPRE1, PAFAH1B1, PPP2R1A, RAB8A, TUBG1, YWHAE, YWHAG
327	R-HSA-399721	Glutamate binding, activation of AMPA receptors and synaptic plasticity	3.67231	10	0.0446927	3.27395e-07	3.27395e-07	AP2S1	AP2A1, AP2A2, AP2B1, AP2M1, CAMK2G
328	R-HSA-399719	Trafficking of AMPA receptors	3.67231	10	0.0446927	3.27395e-07	3.27395e-07	AP2S1	AP2A1, AP2A2, AP2B1, AP2M1, CAMK2G
329	R-HSA-5675221	Negative regulation of MAPK pathway	8.47192	10	0.0837989	3.57051e-07	3.57051e-07		HRAS, KRAS, MAP2K1, MAP2K2, MAPK1, MAPK3, MARK3, NRAS, PEBP1, PPP2CB, PPP2R1A, PPP2R1B, PPP2R5A, PPP2R5C, PPP2R5E, PPP5C
330	R-HSA-69481	G2/M Checkpoints	2.75979	10	0.027933	3.77319e-07	3.77319e-07		PSMA5, PSMC1, PSMC2, PSMC3, PSMC4, PSMD1, PSMD11, PSMD2, PSMD3, PSMD6, PSMF1, UBE2N, YWHAE, YWHAG, YWHAQ, YWHAZ
331	R-HSA-8863795	Downregulation of ERBB2 signaling	6.50523	10	0.106145	4.37306e-07	4.37306e-07		AKT2, CDC37, CUL5, EGFR, ERBB2, ERBB3, HSP90AA1, STUB1
332	R-HSA-6794362	Protein-protein interactions at synapses	4.13969	10	0.00558659	4.75612e-07	4.75612e-07	DLG4	CASK, DBNL, DLG3, DLGAP4, EPB41L3, EPB41L5, HOMER1, HOMER2, HOMER3, PDLIM5, PPFIA1, PPFIA2, PPFIBP1, SHANK2, STXBP1, SYT7
333	R-HSA-9028731	Activated NTRK2 signals through FRS2 and FRS3	10.3492	10	0.0782123	5.04317e-07	5.04317e-07		GRB2, HRAS, KRAS, NRAS, PTPN11
334	R-HSA-8851805	MET activates RAS signaling	10.3492	10	0.0837989	5.04317e-07	5.04317e-07		GRB2, HRAS, KRAS, NRAS, SHC1
335	R-HSA-442755	Activation of NMDA receptors and postsynaptic events	5.76797	10	0.100559	5.06556e-07	5.06556e-07		ARHGEF7, CAMK2G, CASK, DLG3, GIT1, HRAS, KRAS, MAPK1, MAPK3, NRAS, PDPK1, PRKAA1, PRKACB, PRKAR1A, PRKAR2A, RAC1, RPS6KA1, RPS6KA3, SRC
336	R-HSA-5620920	Cargo trafficking to the periciliary membrane	6.96989	10	0.0502793	5.14902e-07	5.14902e-07		ARL3, CCT3, CCT4, CCT5, CCT8, EXOC3, EXOC4, EXOC5, EXOC6, EXOC7, EXOC8, RAB8A, RP2, TCP1	ARF4
337	R-HSA-8964043	Plasma lipoprotein clearance	4.30751	10	0.0502793	5.19413e-07	5.19413e-07		AP2A1, AP2A2, AP2B1, AP2M1, CLTC, HDLBP, LDLRAP1
338	R-HSA-389513	CTLA4 inhibitory signaling	11.9262	10	0.0558659	5.30144e-07	5.30144e-07		AKT2, LYN, PPP2CB, PPP2R1A, PPP2R1B, PPP2R5A, PPP2R5C, PPP2R5E, PTPN11, SRC, YES1
339	R-HSA-112412	SOS-mediated signalling	13.0105	10	0.0949721	5.32494e-07	5.32494e-07		GRB2, HRAS, KRAS, NRAS
340	R-HSA-3371556	Cellular response to heat stress	3.75559	10	0.0837989	5.61893e-07	5.61893e-07		AKT1S1, BAG3, BAG5, CAMK2G, DNAJB1, DNAJC7, GSK3B, HDAC6, HSP90AA1, HSP90AB1, MAPK1, MAPK3, MTOR, VCP, YWHAE	HSPA8
341	R-HSA-9634597	GPER1 signaling	5.17461	10	0.0391061	5.83179e-07	5.83179e-07		GNAI1, GNAI3, GNAS, GNB2, ITGA5, PRKACB, PRKAR1A, PRKAR2A, SHC1, SRC
342	R-HSA-9634635	Estrogen-stimulated signaling through PRKCZ	18.9736	10	0.0949721	6.01878e-07	6.01878e-07		HRAS, KRAS, MAPK1, NRAS, PDPK1
343	R-HSA-9646399	Aggrephagy	7.58943	10	0.027933	7.23846e-07	7.23846e-07	DYNLL2	DYNC1H1, DYNC1I2, DYNC1LI1, HDAC6, HSP90AA1, UBE2N, UBE2V1, VCP
344	R-HSA-180024	DARPP-32 events	8.53811	10	0.0111732	7.23846e-07	7.23846e-07		CDK5, PPP1CA, PPP2CB, PPP2R1A, PPP2R1B, PPP3CA, PRKACB, PRKAR1A, PRKAR2A
345	R-HSA-9705462	Inactivation of CSF3 (G-CSF) signaling	5.93955	10	0.0167598	7.62832e-07	7.62832e-07	JAK1	CUL5, JAK2, LYN, STAT1, STAT3, TYK2
346	R-HSA-3000171	Non-integrin membrane-ECM interactions	4.33682	10	0.027933	7.81877e-07	7.81877e-07		ACTN1, CASK, DAG1, ITGAV	LAMA5, LAMB1, LAMC1, SDC4
347	R-HSA-75035	Chk1/Chk2(Cds1) mediated inactivation of Cyclin B:Cdk1 complex	7.00563	10	0.0391061	8.80403e-07	8.80403e-07		YWHAE, YWHAG, YWHAQ, YWHAZ
348	R-HSA-1474228	Degradation of the extracellular matrix	2.74063	10	0.0111732	9.8563e-07	9.8563e-07		ADAM17, ADAM9, CAPN1, CAPN5, CAST, CDH1, MMP15, PSEN1	COL18A1, LAMA5, LAMB1, LAMC1, NID1
349	R-HSA-6811442	Intra-Golgi and retrograde Golgi-to-ER traffic	3.69216	10	0.0335196	1.00124e-06	1.00124e-06	DYNLL2	ARCN1, ARFGAP3, BICD1, BICD2, CAPZA1, CAPZA2, CAPZB, COPB1, COPZ1, DCTN1, DCTN2, DYNC1H1, DYNC1I2, DYNC1LI1, IGF2R, KIF13B, KIF1A, KIF5B, KLC1, KLC2, NAPA, NAPG, PAFAH1B1, RAB18, RAB9A, SNAP29, USP6NL, YKT6	ARF4, KIF20A
350	R-HSA-447115	Interleukin-12 family signaling	6.50523	10	0.0335196	1.04277e-06	1.04277e-06	JAK1	AIP, CAPZA1, CDC42, CFL1, GSTO1, JAK2, LCP1, MSN, MTAP, RALA, SOD1, STAT1, STAT3, TCP1, TYK2	LMNB1
351	R-HSA-9013148	CDC42 GTPase cycle	5.17461	10	0.027933	1.06948e-06	1.06948e-06	TFRC, CAV1	ARFGAP3, ARHGAP1, ARHGAP17, ARHGAP35, ARHGAP5, ARHGDIA, ARHGEF16, ARHGEF7, BAIAP2, BCR, CDC42, CDC42BPA, CDC42BPB, CDC42EP4, DAAM1, DOCK7, DOCK9, FGD4, FNBP1L, GIT1, IQGAP1, ITSN1, JUP, MCF2L, MYO9B, PAK4, PIK3R2, RALBP1, SCRIB, SRGAP1, SRGAP2, VANGL1, WASL, WIPF2, YKT6
352	R-HSA-5655332	Signaling by FGFR3 in disease	5.17461	10	0.0726257	1.14268e-06	1.14268e-06		GRB2, HRAS, KRAS, NRAS, PLCG1
353	R-HSA-5620922	BBSome-mediated cargo-targeting to cilium	5.17461	10	0.027933	1.14268e-06	1.14268e-06		CCT3, CCT4, CCT5, CCT8, TCP1
354	R-HSA-74752	Signaling by Insulin receptor	5.55324	10	0.0670391	1.15426e-06	1.15426e-06		AKT2, ATP6V0D1, ATP6V1A, ATP6V1B2, ATP6V1D, ATP6V1E1, ATP6V1F, ATP6V1H, GRB2, HRAS, IDE, INSR, KRAS, MAPK1, MAPK3, NRAS, PDPK1, PIK3R2, PTPN11, SHC1
355	R-HSA-912694	Regulation of IFNA/IFNB signaling	3.64293	10	0.00558659	1.20152e-06	1.20152e-06	JAK1	PTPN11, PTPN6, STAT1, TYK2
356	R-HSA-9755779	SARS-CoV-2 targets host intracellular signalling and regulatory pathways	9.75784	10	0.0446927	1.23182e-06	1.23182e-06		AKT2, PDPK1, YWHAE, YWHAG, YWHAQ, YWHAZ
357	R-HSA-442742	CREB1 phosphorylation through NMDA receptor-mediated activation of RAS signaling	8.13153	10	0.100559	1.31561e-06	1.31561e-06		CAMK2G, DLG3, HRAS, KRAS, MAPK1, MAPK3, NRAS, PDPK1, RPS6KA1, RPS6KA3
358	R-HSA-5625970	RHO GTPases activate KTN1	14.4889	10	0.111732	1.38936e-06	1.38936e-06		CDC42, KIF5B, KLC1, KLC2, RAC1, RHOA, RHOG
359	R-HSA-6785807	Interleukin-4 and Interleukin-13 signaling	1.84608	10	0.0167598	1.46053e-06	1.46053e-06	JAK1	HSP90AA1, JAK2, RHOU, STAT1, STAT3, TYK2	FN1, HSPA8, LAMA5
360	R-HSA-5654732	Negative regulation of FGFR3 signaling	5.49579	10	0.0335196	1.65411e-06	1.65411e-06		GRB2, MAPK1, MAPK3, PPP2CB, PPP2R1A, PTPN11, SRC
361	R-HSA-2428924	IGF1R signaling cascade	4.2959	10	0.0446927	1.65986e-06	1.65986e-06		AKT2, GRB2, HRAS, IGF1R, KRAS, NRAS, PDPK1, PIK3R2, PTPN11, SHC1
362	R-HSA-111447	Activation of BAD and translocation to mitochondria	7.58943	10	0.0335196	1.67873e-06	1.67873e-06		AKT2, YWHAE, YWHAG, YWHAQ, YWHAZ
363	R-HSA-2173788	Downregulation of TGF-beta receptor signaling	5.25422	10	0.0111732	1.70293e-06	1.70293e-06	TGFBR1	NEDD4L, PPP1CA, PPP1CB, STRAP, STUB1, USP15
364	R-HSA-74749	Signal attenuation	11.3841	10	0.027933	1.76661e-06	1.76661e-06		GRB2, INSR, MAPK1, MAPK3, SHC1
365	R-HSA-2404192	Signaling by Type 1 Insulin-like Growth Factor 1 Receptor (IGF1R)	4.21635	10	0.0446927	1.90164e-06	1.90164e-06		AKT2, GRB2, HRAS, IGF1R, KRAS, NRAS, PDPK1, PIK3R2, PTPN11, SHC1
366	R-HSA-112411	MAPK1 (ERK2) activation	12.6491	10	0.0111732	1.91233e-06	1.91233e-06	JAK1	JAK2, MAP2K2, MAPK1, PTPN11, TYK2
367	R-HSA-6811434	COPI-dependent Golgi-to-ER retrograde traffic	3.60961	10	0.0111732	1.92408e-06	1.92408e-06	ARF5	ARCN1, ARFGAP3, COPB1, COPZ1, KIF13B, KIF1A, KIF5B, KLC1, KLC2, NAPA, NAPG	ARF4, KIF20A
368	R-HSA-9006931	Signaling by Nuclear Receptors	2.00056	10	0.0558659	1.92579e-06	1.92579e-06		AKT2, EEPD1, EGFR, FASN, FKBP5, GNAI1, GNAI3, GNB2, HRAS, HSP90AA1, HSP90AB1, IGF1R, KRAS, MAPK1, MAPK3, NRAS, PDPK1, PIK3R2, PPP5C, SHC1, SRC
369	R-HSA-9649913	RAS GTPase cycle mutants	22.7683	10	0.128492	2.05169e-06	2.05169e-06		HRAS, KRAS, NRAS
370	R-HSA-9753510	Signaling by RAS GAP mutants	22.7683	10	0.128492	2.05169e-06	2.05169e-06		HRAS, KRAS, NRAS
371	R-HSA-9753512	Signaling by RAS GTPase mutants	22.7683	10	0.128492	2.05169e-06	2.05169e-06		HRAS, KRAS, NRAS
372	R-HSA-6807878	COPI-mediated anterograde transport	5.21202	10	0.027933	2.07218e-06	2.07218e-06	ARF5	ARCN1, ARFGAP3, CAPZA1, CAPZA2, CAPZB, COPB1, COPZ1, DCTN1, DCTN2, DYNC1H1, DYNC1I2, DYNC1LI1, NAPA, NAPG, SPTAN1, SPTBN2, USO1, YKT6	ARF4
373	R-HSA-5666185	RHO GTPases Activate Rhotekin and Rhophilins	12.6491	10	0.0782123	2.1305e-06	2.1305e-06		RHOA, RHOB, RHOC, RHPN2, TAX1BP3
374	R-HSA-1250347	SHC1 events in ERBB4 signaling	8.13153	10	0.0837989	2.16714e-06	2.16714e-06		GRB2, HRAS, KRAS, NRAS, SHC1
375	R-HSA-8875878	MET promotes cell motility	7.06602	10	0.0502793	2.32288e-06	2.32288e-06		CRK, CRKL, DOCK7, GRB2, RAC1, SRC	LAMA5, LAMB1, LAMC1
376	R-HSA-73887	Death Receptor Signaling	2.23219	10	0.00558659	2.33769e-06	2.33769e-06	TNFRSF1A	ADAM17, ARHGDIA, ARHGEF16, ARHGEF7, FGD4, ITSN1, MCF2L, OTUD7B, PSEN1, RAC1, RHOA, STUB1, TNFRSF10B, UBE2L3, YWHAE
377	R-HSA-5654733	Negative regulation of FGFR4 signaling	5.14123	10	0.0335196	2.54938e-06	2.54938e-06		GRB2, MAPK1, MAPK3, PPP2CB, PPP2R1A, PTPN11, SRC
378	R-HSA-9639288	Amino acids regulate mTORC1	4.2959	10	0.00558659	2.62039e-06	2.62039e-06	LAMTOR2	ATP6V0D1, ATP6V1A, ATP6V1B2, ATP6V1D, ATP6V1E1, ATP6V1F, ATP6V1H, MTOR, RHEB, SH3BP4
379	R-HSA-5688426	Deubiquitination	2.44918	10	0.0335196	2.63446e-06	2.63446e-06		ARRB1, IDE, MAT2B, OTUD7B, PSMA5, PSMC1, PSMC2, PSMC3, PSMC4, PSMD1, PSMD11, PSMD2, PSMD3, PSMD6, PSMF1, RAD23A, RAD23B, RHOA, SNX3, STAMBP, UCHL3, USP14, USP15, USP7, VCP, WDR20, WDR48
380	R-HSA-9705671	SARS-CoV-2 activates/modulates innate and adaptive immune responses	1.88168	10	0.0111732	2.68242e-06	2.68242e-06	JAK1	HSP90AA1, HSP90AB1, ISG15, LARP1, PTPN11, PTPN6, STAT1, TYK2, UBE2N, UBE2V1
381	R-HSA-9705683	SARS-CoV-2-host interactions	2.29983	10	0.0167598	2.73219e-06	2.73219e-06	JAK1	AKT2, HSP90AA1, HSP90AB1, ISG15, LARP1, MPP5, PDPK1, PTPN11, PTPN6, RPS19, RPS28, STAT1, TJP1, TYK2, UBE2N, UBE2V1, YWHAE, YWHAG, YWHAQ, YWHAZ
382	R-HSA-5619115	Disorders of transmembrane transporters	2.1429	10	0.0111732	2.84021e-06	2.84021e-06		PSMA5, PSMC1, PSMC2, PSMC3, PSMC4, PSMD1, PSMD11, PSMD2, PSMD3, PSMD6, PSMF1, SLC12A6, SLC16A1, SLC26A2, SLC2A1, VCP
383	R-HSA-6785631	ERBB2 Regulates Cell Motility	7.58943	10	0.0782123	2.97697e-06	2.97697e-06		DIAPH1, EGFR, ERBB2, ERBB3, RHOA
384	R-HSA-5654726	Negative regulation of FGFR1 signaling	4.98056	10	0.0335196	3.12882e-06	3.12882e-06		GRB2, MAPK1, MAPK3, PPP2CB, PPP2R1A, PTPN11, SRC
385	R-HSA-110056	MAPK3 (ERK1) activation	11.3841	10	0.0111732	3.18334e-06	3.18334e-06	JAK1	JAK2, MAP2K1, MAPK3, PTPN11, TYK2
386	R-HSA-3000178	ECM proteoglycans	2.03288	10	0.0167598	3.48175e-06	3.48175e-06		DAG1, ITGAV	LAMA5, LAMB1, LAMC1
387	R-HSA-171007	p38MAPK events	8.75704	10	0.100559	3.48483e-06	3.48483e-06		HRAS, KRAS, NRAS, RALA, SRC
388	R-HSA-9735871	SARS-CoV-1 targets host intracellular signalling and regulatory pathways	6.32453	10	0.0335196	3.75645e-06	3.75645e-06		PDPK1, YWHAE, YWHAG, YWHAQ, YWHAZ
389	R-HSA-75153	Apoptotic execution phase	7.42444	10	0.0558659	3.85034e-06	3.85034e-06		CDH1, CTNNB1, DBNL, DFFA, DNM1L, DSG2, KPNB1, PRKCD, ROCK1, SPTAN1, STK24, STK26, TJP1, TJP2	LMNB1
390	R-HSA-5674499	Negative feedback regulation of MAPK pathway	15.1789	10	0.0335196	3.96058e-06	3.96058e-06		MAP2K1, MAP2K2, MAPK1, MAPK3
391	R-HSA-1963642	PI3K events in ERBB2 signaling	5.69207	10	0.0558659	3.96645e-06	3.96645e-06		EGFR, ERBB2, ERBB3, GRB2
392	R-HSA-1433559	Regulation of KIT signaling	7.11509	10	0.0391061	3.96645e-06	3.96645e-06		GRB2, LYN, PTPN6, SRC, YES1
393	R-HSA-9694516	SARS-CoV-2 Infection	2.23068	10	0.027933	4.50386e-06	4.50386e-06		AKT2, ANO6, CHMP4A, CHMP6, CSNK1A1, GSK3B, HSP90AA1, HSP90AB1, ISG15, LARP1, MPP5, PDPK1, PTPN11, PTPN6, RPS19, RPS28, STAT1, TJP1, TMPRSS2, TYK2, UBE2N, UBE2V1, VCP, YWHAE, YWHAG, YWHAQ, YWHAZ, ZDHHC20	SDC4
394	R-HSA-5654727	Negative regulation of FGFR2 signaling	4.68759	10	0.027933	4.61732e-06	4.61732e-06		GRB2, MAPK1, MAPK3, PPP2CB, PPP2R1A, PTPN11, SRC
395	R-HSA-9703648	Signaling by FLT3 ITD and TKD mutants	7.11509	10	0.0782123	4.70196e-06	4.70196e-06		GRB2, HRAS, KRAS, NRAS, PTPN11
396	R-HSA-1226099	Signaling by FGFR in disease	3.30507	10	0.0502793	5.16148e-06	5.16148e-06		BCR, GRB2, HRAS, KRAS, LRRFIP1, NRAS, PLCG1, STAT1, STAT3
397	R-HSA-909733	Interferon alpha/beta signaling	1.87137	10	0.00558659	5.35442e-06	5.35442e-06	JAK1	ISG15, KPNB1, PTPN11, PTPN6, STAT1, TYK2
398	R-HSA-9634600	Regulation of glycolysis by fructose 2,6-bisphosphate metabolism	9.48679	10	0.00558659	5.97681e-06	5.97681e-06		PFKFB2, PPP2CB, PPP2R1A, PPP2R1B, PRKACB
399	R-HSA-163685	Integration of energy metabolism	4.21635	10	0.0335196	7.59811e-06	7.59811e-06	PRKCA	ACLY, ACSL4, ADIPOR1, AHCYL1, FASN, GNAI1, GNAS, GNB2, IQGAP1, MARCKS, PLCB1, PPP2CB, PPP2R1A, PPP2R1B, PRKACB, PRKAR1A, PRKAR2A, SLC2A1, STXBP1, TKT
400	R-HSA-1632852	Macroautophagy	3.33673	10	0.0614525	7.76633e-06	7.76633e-06		CHMP4A, CHMP6, CSNK2A1, DYNC1H1, DYNC1I2, DYNC1LI1, GABARAPL2, HDAC6, HSP90AA1, MTOR, PRKAA1, RHEB, SRC, UBE2N, UBE2V1, VCP	HSPA8
401	R-HSA-8853659	RET signaling	4.44259	10	0.0391061	7.91017e-06	7.91017e-06	RET	GRB2, PDLIM7, PIK3R2, PLCG1, PRKACB, PTPN11, SHC1, SRC
402	R-HSA-169893	Prolonged ERK activation events	9.75784	10	0.0335196	8.38599e-06	8.38599e-06		CRK, CRKL, MAP2K1, MAP2K2, MAPK1, MAPK3
403	R-HSA-5654704	SHC-mediated cascade:FGFR3	6.32453	10	0.0782123	9.1717e-06	9.1717e-06		GRB2, HRAS, KRAS, NRAS, SHC1
404	R-HSA-5627123	RHO GTPases activate PAKs	8.67364	10	0.0502793	1.07466e-05	1.07466e-05		CDC42, CTTN, MYH10, MYH9, NF2, PPP1CB, PPP1R12A, RAC1
405	R-HSA-983231	Factors involved in megakaryocyte development and platelet production	4.24782	10	0.0335196	1.09395e-05	1.09395e-05		ABL1, CAPZA1, CAPZA2, CAPZB, CDC42, CDK5, DOCK1, DOCK5, DOCK7, DOCK9, EHD1, EHD3, JAK2, KIF13B, KIF1A, KIF5B, KLC1, KLC2, MICAL1, PRKACB, PRKAR1A, PRKAR2A, RAB5A, RAC1	KIF20A
406	R-HSA-5467337	APC truncation mutants have impaired AXIN binding	13.0105	10	0.0223464	1.20588e-05	1.20588e-05		CSNK1A1, GSK3B, PPP2CB, PPP2R1A, PPP2R1B, PPP2R5A, PPP2R5C, PPP2R5E
407	R-HSA-5467340	AXIN missense mutants destabilize the destruction complex	13.0105	10	0.0223464	1.20588e-05	1.20588e-05		CSNK1A1, GSK3B, PPP2CB, PPP2R1A, PPP2R1B, PPP2R5A, PPP2R5C, PPP2R5E
408	R-HSA-4839748	Signaling by AMER1 mutants	13.0105	10	0.0223464	1.20588e-05	1.20588e-05		CSNK1A1, GSK3B, PPP2CB, PPP2R1A, PPP2R1B, PPP2R5A, PPP2R5C, PPP2R5E
409	R-HSA-4839744	Signaling by APC mutants	13.0105	10	0.0223464	1.20588e-05	1.20588e-05		CSNK1A1, GSK3B, PPP2CB, PPP2R1A, PPP2R1B, PPP2R5A, PPP2R5C, PPP2R5E
410	R-HSA-4839735	Signaling by AXIN mutants	13.0105	10	0.0223464	1.20588e-05	1.20588e-05		CSNK1A1, GSK3B, PPP2CB, PPP2R1A, PPP2R1B, PPP2R5A, PPP2R5C, PPP2R5E
411	R-HSA-5467348	Truncations of AMER1 destabilize the destruction complex	13.0105	10	0.0223464	1.20588e-05	1.20588e-05		CSNK1A1, GSK3B, PPP2CB, PPP2R1A, PPP2R1B, PPP2R5A, PPP2R5C, PPP2R5E
412	R-HSA-9678108	SARS-CoV-1 Infection	2.86594	10	0.0335196	1.2636e-05	1.2636e-05		CHMP4A, CHMP6, FKBP1A, GSK3B, ITCH, KPNB1, MPP5, PCBP2, PDPK1, RPS19, RPS28, TMPRSS2, VCP, YWHAE, YWHAG, YWHAQ, YWHAZ	NPM1
413	R-HSA-9665230	Drug resistance in ERBB2 KD mutants	22.7683	10	0.0782123	1.42969e-05	1.42969e-05		CDC37, ERBB2, HSP90AA1
414	R-HSA-9665737	Drug resistance in ERBB2 TMD/JMD mutants	22.7683	10	0.0782123	1.42969e-05	1.42969e-05		CDC37, ERBB2, HSP90AA1
415	R-HSA-9652282	Drug-mediated inhibition of ERBB2 signaling	22.7683	10	0.0782123	1.42969e-05	1.42969e-05		CDC37, ERBB2, HSP90AA1
416	R-HSA-9665250	Resistance of ERBB2 KD mutants to AEE788	22.7683	10	0.0782123	1.42969e-05	1.42969e-05		CDC37, ERBB2, HSP90AA1
417	R-HSA-9665249	Resistance of ERBB2 KD mutants to afatinib	22.7683	10	0.0782123	1.42969e-05	1.42969e-05		CDC37, ERBB2, HSP90AA1
418	R-HSA-9665251	Resistance of ERBB2 KD mutants to lapatinib	22.7683	10	0.0782123	1.42969e-05	1.42969e-05		CDC37, ERBB2, HSP90AA1
419	R-HSA-9665246	Resistance of ERBB2 KD mutants to neratinib	22.7683	10	0.0782123	1.42969e-05	1.42969e-05		CDC37, ERBB2, HSP90AA1
420	R-HSA-9665247	Resistance of ERBB2 KD mutants to osimertinib	22.7683	10	0.0782123	1.42969e-05	1.42969e-05		CDC37, ERBB2, HSP90AA1
421	R-HSA-9665244	Resistance of ERBB2 KD mutants to sapitinib	22.7683	10	0.0782123	1.42969e-05	1.42969e-05		CDC37, ERBB2, HSP90AA1
422	R-HSA-9665245	Resistance of ERBB2 KD mutants to tesevatinib	22.7683	10	0.0782123	1.42969e-05	1.42969e-05		CDC37, ERBB2, HSP90AA1
423	R-HSA-9665233	Resistance of ERBB2 KD mutants to trastuzumab	22.7683	10	0.0782123	1.42969e-05	1.42969e-05		CDC37, ERBB2, HSP90AA1
424	R-HSA-174824	Plasma lipoprotein assembly, remodeling, and clearance	2.46144	10	0.0391061	1.45263e-05	1.45263e-05		AP2A1, AP2A2, AP2B1, AP2M1, CLTC, HDLBP, LDLRAP1, PRKACB
425	R-HSA-9612973	Autophagy	3.12847	10	0.0502793	1.61705e-05	1.61705e-05		CHMP4A, CHMP6, CSNK2A1, DYNC1H1, DYNC1I2, DYNC1LI1, GABARAPL2, HDAC6, HSP90AA1, HSP90AB1, MTOR, PRKAA1, RHEB, SRC, UBE2N, UBE2V1, VCP	HSPA8
426	R-HSA-5358747	CTNNB1 S33 mutants aren't phosphorylated	13.661	10	0.0335196	1.64251e-05	1.64251e-05		CSNK1A1, CTNNB1, GSK3B, PPP2CB, PPP2R1A, PPP2R1B, PPP2R5A, PPP2R5C, PPP2R5E
427	R-HSA-5358749	CTNNB1 S37 mutants aren't phosphorylated	13.661	10	0.0335196	1.64251e-05	1.64251e-05		CSNK1A1, CTNNB1, GSK3B, PPP2CB, PPP2R1A, PPP2R1B, PPP2R5A, PPP2R5C, PPP2R5E
428	R-HSA-5358751	CTNNB1 S45 mutants aren't phosphorylated	13.661	10	0.0335196	1.64251e-05	1.64251e-05		CSNK1A1, CTNNB1, GSK3B, PPP2CB, PPP2R1A, PPP2R1B, PPP2R5A, PPP2R5C, PPP2R5E
429	R-HSA-5358752	CTNNB1 T41 mutants aren't phosphorylated	13.661	10	0.0335196	1.64251e-05	1.64251e-05		CSNK1A1, CTNNB1, GSK3B, PPP2CB, PPP2R1A, PPP2R1B, PPP2R5A, PPP2R5C, PPP2R5E
430	R-HSA-4839743	Signaling by CTNNB1 phospho-site mutants	13.661	10	0.0335196	1.64251e-05	1.64251e-05		CSNK1A1, CTNNB1, GSK3B, PPP2CB, PPP2R1A, PPP2R1B, PPP2R5A, PPP2R5C, PPP2R5E
431	R-HSA-5339716	Signaling by GSK3beta mutants	13.661	10	0.0335196	1.64251e-05	1.64251e-05		CSNK1A1, CTNNB1, GSK3B, PPP2CB, PPP2R1A, PPP2R1B, PPP2R5A, PPP2R5C, PPP2R5E
432	R-HSA-5654706	FRS-mediated FGFR3 signaling	5.69207	10	0.0782123	1.6504e-05	1.6504e-05		GRB2, HRAS, KRAS, NRAS, PTPN11
433	R-HSA-5654719	SHC-mediated cascade:FGFR4	5.69207	10	0.0782123	1.6504e-05	1.6504e-05		GRB2, HRAS, KRAS, NRAS, SHC1
434	R-HSA-202670	ERKs are inactivated	10.5084	10	0.0223464	1.80258e-05	1.80258e-05		DUSP3, MAPK1, MAPK3, PPP2CB, PPP2R1A, PPP2R1B
435	R-HSA-5621575	CD209 (DC-SIGN) signaling	5.42102	10	0.0893855	1.82636e-05	1.82636e-05		HRAS, KRAS, LYN, NRAS, PRKACB
436	R-HSA-1169092	Activation of RAS in B cells	13.661	10	0.111732	2.04894e-05	2.04894e-05		HRAS, KRAS, NRAS
437	R-HSA-5654688	SHC-mediated cascade:FGFR1	5.42102	10	0.0782123	2.16011e-05	2.16011e-05		GRB2, HRAS, KRAS, NRAS, SHC1
438	R-HSA-877300	Interferon gamma signaling	1.69551	10	0.0111732	2.49591e-05	2.49591e-05	JAK1	CAMK2G, IFNGR1, JAK2, PRKCD, PTPN11, PTPN6, STAT1
439	R-HSA-1251932	PLCG1 events in ERBB2 signaling	17.0762	10	0.0949721	2.52575e-05	2.52575e-05		EGFR, ERBB2, PLCG1
440	R-HSA-109606	Intrinsic Pathway for Apoptosis	3.86631	10	0.027933	2.54269e-05	2.54269e-05		AKT2, MAPK1, MAPK3, STAT3, UACA, YWHAE, YWHAG, YWHAQ, YWHAZ
441	R-HSA-3371511	HSF1 activation	4.71068	10	0.0558659	2.61593e-05	2.61593e-05	PTGES3	DNAJB1, HDAC6, HSP90AA1, HSP90AB1, VCP, YWHAE
442	R-HSA-354192	Integrin signaling	5.90289	10	0.0391061	2.61669e-05	2.61669e-05		CRK, CSK, GRB2, PDPK1, SHC1, SRC	FN1
443	R-HSA-442982	Ras activation upon Ca2+ influx through NMDA receptor	5.69207	10	0.0726257	2.70616e-05	2.70616e-05		CAMK2G, DLG3, HRAS, KRAS, NRAS
444	R-HSA-5654712	FRS-mediated FGFR4 signaling	5.17461	10	0.0726257	2.78764e-05	2.78764e-05		GRB2, HRAS, KRAS, NRAS, PTPN11
445	R-HSA-196299	Beta-catenin phosphorylation cascade	12.0538	10	0.0335196	2.85732e-05	2.85732e-05		CSNK1A1, CTNNB1, GSK3B, PPP2CB, PPP2R1A, PPP2R1B, PPP2R5A, PPP2R5C, PPP2R5E
446	R-HSA-114452	Activation of BH3-only proteins	3.79472	10	0.0335196	3.3398e-05	3.3398e-05		AKT2, YWHAE, YWHAG, YWHAQ, YWHAZ
447	R-HSA-5654693	FRS-mediated FGFR1 signaling	4.94963	10	0.0726257	3.55205e-05	3.55205e-05		GRB2, HRAS, KRAS, NRAS, PTPN11
448	R-HSA-112409	RAF-independent MAPK1/3 activation	7.91941	10	0.0335196	3.55205e-05	3.55205e-05		JAK2, MAP2K1, MAP2K2, MAPK1, MAPK3, PEA15, PTPN11, TYK2
449	R-HSA-5654699	SHC-mediated cascade:FGFR2	4.94963	10	0.0782123	3.55205e-05	3.55205e-05		GRB2, HRAS, KRAS, NRAS, SHC1
450	R-HSA-9662851	Anti-inflammatory response favouring Leishmania parasite infection	2.82252	10	0.0223464	3.84138e-05	3.84138e-05		ADAM17, AHCYL1, GGT1, GNAI1, GNAI3, GNAS, GNB2, LYN, MYH9, PLCG1, PRKACB, PRKAR1A, PRKAR2A, SRC, YES1
451	R-HSA-9664433	Leishmania parasite growth and survival	2.82252	10	0.0223464	3.84138e-05	3.84138e-05		ADAM17, AHCYL1, GGT1, GNAI1, GNAI3, GNAS, GNB2, LYN, MYH9, PLCG1, PRKACB, PRKAR1A, PRKAR2A, SRC, YES1
452	R-HSA-418990	Adherens junctions interactions	3.50281	10	0.00558659	3.84811e-05	3.84811e-05	CDH2	CDH1, CTNNA1, CTNNB1, JUP
453	R-HSA-216083	Integrin cell surface interactions	1.72487	10	0.00558659	4.03632e-05	4.03632e-05	ITGB1	CDH1, ITGA5, ITGAV	COL18A1, FN1
454	R-HSA-5655253	Signaling by FGFR2 in disease	2.64748	10	0.0335196	4.05462e-05	4.05462e-05		GRB2, HRAS, KRAS, NRAS, PLCG1
455	R-HSA-9660821	ADORA2B mediated anti-inflammatory cytokines production	3.70647	10	0.0335196	4.05462e-05	4.05462e-05	GNB1	GNAI1, GNAI3, GNAS, GNB2, PRKACB, PRKAR1A, PRKAR2A
456	R-HSA-199977	ER to Golgi Anterograde Transport	3.34828	10	0.0223464	4.1172e-05	4.1172e-05	ARF5	ARCN1, ARFGAP3, CAPZA1, CAPZA2, CAPZB, COPB1, COPZ1, DCTN1, DCTN2, DYNC1H1, DYNC1I2, DYNC1LI1, NAPA, NAPG, SCFD1, SPTAN1, SPTBN2, USO1, YKT6	ARF4
457	R-HSA-162658	Golgi Cisternae Pericentriolar Stack Reorganization	6.50523	10	0.0167598	4.69109e-05	4.69109e-05	GORASP2	MAPK1, MAPK3, RAB2A, USO1
458	R-HSA-69473	G2/M DNA damage checkpoint	1.89736	10	0.0111732	4.80525e-05	4.80525e-05		UBE2N, YWHAE, YWHAG, YWHAQ, YWHAZ
459	R-HSA-373752	Netrin-1 signaling	3.64293	10	0.0223464	5.21375e-05	5.21375e-05		CDC42, DOCK1, EZR, PLCG1, PTPN11, RAC1, SRC, WASL
460	R-HSA-2980736	Peptide hormone metabolism	2.59386	10	0.0111732	5.23258e-05	5.23258e-05		CTNNB1, EXOC3, EXOC4, EXOC5, EXOC6, EXOC7, EXOC8, KIF5B, RAB27A
461	R-HSA-9615933	Postmitotic nuclear pore complex (NPC) reformation	2.62711	10	0.0223464	5.3303e-05	5.3303e-05	SUMO1	KPNB1, RAN, RANGAP1
462	R-HSA-198753	ERK/MAPK targets	8.27938	10	0.0335196	5.34439e-05	5.34439e-05		DUSP3, MAPK1, MAPK3, PPP2CB, PPP2R1A, PPP2R1B, RPS6KA1, RPS6KA3
463	R-HSA-5654700	FRS-mediated FGFR2 signaling	4.55366	10	0.0614525	5.57726e-05	5.57726e-05		GRB2, HRAS, KRAS, NRAS, PTPN11
464	R-HSA-416482	G alpha (12/13) signalling events	3.13064	10	0.027933	5.57726e-05	5.57726e-05	GNA13	ARHGEF16, ARHGEF7, FGD4, GNB2, ITSN1, MCF2L, RHOA, RHOB, RHOC, ROCK1, ROCK2
465	R-HSA-9703465	Signaling by FLT3 fusion proteins	4.79332	10	0.0726257	5.81165e-05	5.81165e-05		GRB2, HRAS, KRAS, NRAS
466	R-HSA-9013408	RHOG GTPase cycle	5.69207	10	0.0223464	5.99539e-05	5.99539e-05		ARFGAP3, ARHGAP1, ARHGAP35, ARHGAP5, ARHGDIA, ARHGEF16, CDC42, CYFIP1, DOCK1, DOCK5, DSG2, ITSN1, MCF2L, MPP7, PAK4, RHOG, VANGL1, YKT6
467	R-HSA-5218920	VEGFR2 mediated vascular permeability	6.28091	10	0.0335196	6.09973e-05	6.09973e-05		AKT2, CTNNA1, CTNNB1, HSP90AA1, JUP, MTOR, PDPK1, RAC1
468	R-HSA-2559583	Cellular Senescence	1.73804	10	0.0167598	6.18449e-05	6.18449e-05	ATM	MAP2K4, MAPK1, MAPK3, MINK1, RBBP4, RPS6KA1, RPS6KA3, STAT3	LMNB1, TNIK
469	R-HSA-975871	MyD88 cascade initiated on plasma membrane	3.52087	10	0.0335196	6.54964e-05	6.54964e-05	MAP2K3	APP, DUSP3, MAP2K1, MAP2K4, MAPK1, MAPK3, PPP2CB, PPP2R1A, PPP2R1B, RPS6KA1, RPS6KA3, SKP1, UBE2N, UBE2V1, USP14
470	R-HSA-168142	Toll Like Receptor 10 (TLR10) Cascade	3.52087	10	0.0335196	6.54964e-05	6.54964e-05	MAP2K3	APP, DUSP3, MAP2K1, MAP2K4, MAPK1, MAPK3, PPP2CB, PPP2R1A, PPP2R1B, RPS6KA1, RPS6KA3, SKP1, UBE2N, UBE2V1, USP14
471	R-HSA-168176	Toll Like Receptor 5 (TLR5) Cascade	3.52087	10	0.0335196	6.54964e-05	6.54964e-05	MAP2K3	APP, DUSP3, MAP2K1, MAP2K4, MAPK1, MAPK3, PPP2CB, PPP2R1A, PPP2R1B, RPS6KA1, RPS6KA3, SKP1, UBE2N, UBE2V1, USP14
472	R-HSA-2428928	IRS-related events triggered by IGF1R	3.94067	10	0.0335196	6.64191e-05	6.64191e-05		AKT2, GRB2, HRAS, IGF1R, KRAS, NRAS, PDPK1, PIK3R2, PTPN11
473	R-HSA-418597	G alpha (z) signalling events	2.3717	10	0.0335196	7.16167e-05	7.16167e-05	GNB1	GNAI1, GNAI3, GNAS, GNB2, PRKCD
474	R-HSA-8876198	RAB GEFs exchange GTP for GDP on RABs	4.0477	10	0.0614525	7.24698e-05	7.24698e-05		AKT2, GDI1, RAB12, RAB13, RAB14, RAB18, RAB21, RAB27A, RAB35, RAB5A, RAB5B, RAB5C, RAB8A, RAB8B, RAB9A, YWHAE
475	R-HSA-432720	Lysosome Vesicle Biogenesis	5.8547	10	0.0502793	7.76676e-05	7.76676e-05		AP1B1, AP1M2, APP, ARRB1, CLTB, CLTC, DNM2, VAMP8	HSPA8
476	R-HSA-9662360	Sensory processing of sound by inner hair cells of the cochlea	5.17461	10	0.0223464	7.81575e-05	7.81575e-05		CAPZA1, CAPZA2, CAPZB, CASK, EPB41L3, EPS8L2, EZR, KCNMA1, MSN, MYH9, MYO1C, SPTAN1, TRIOBP, TWF1, TWF2
477	R-HSA-201556	Signaling by ALK	5.05962	10	0.027933	8.42736e-05	8.42736e-05		PIK3R2, PLCG1, PTPN6, SHC1, SRC, STAT3
478	R-HSA-975138	TRAF6 mediated induction of NFkB and MAP kinases upon TLR7/8 or 9 activation	3.34828	10	0.0335196	8.86192e-05	8.86192e-05	MAP2K3	APP, DUSP3, MAP2K1, MAP2K4, MAPK1, MAPK3, PPP2CB, PPP2R1A, PPP2R1B, RPS6KA1, RPS6KA3, SKP1, UBE2N, UBE2V1, USP14
479	R-HSA-444257	RSK activation	16.2631	10	0.027933	9.2984e-05	9.2984e-05		MAPK1, MAPK3, PDPK1, RPS6KA1, RPS6KA3
480	R-HSA-975155	MyD88 dependent cascade initiated on endosome	3.31577	10	0.0335196	9.39674e-05	9.39674e-05	MAP2K3	APP, DUSP3, MAP2K1, MAP2K4, MAPK1, MAPK3, PPP2CB, PPP2R1A, PPP2R1B, RPS6KA1, RPS6KA3, SKP1, UBE2N, UBE2V1, USP14
481	R-HSA-166016	Toll Like Receptor 4 (TLR4) Cascade	2.70672	10	0.027933	9.66302e-05	9.66302e-05		APP, DNM2, DUSP3, MAP2K1, MAP2K4, MAPK1, MAPK3, PPP2CB, PPP2R1A, PPP2R1B, PTPN11, RPS6KA1, RPS6KA3, SKP1, UBE2N, UBE2V1, USP14
482	R-HSA-9725371	Nuclear events stimulated by ALK signaling in cancer	9.58665	10	0.0391061	9.69038e-05	9.69038e-05		CLTC, KIF5B, MAPK1, MAPK3, SKP1, STAT3	FN1, NPM1
483	R-HSA-9663891	Selective autophagy	4.10576	10	0.0335196	9.70788e-05	9.70788e-05	DYNLL2	CSNK2A1, DYNC1H1, DYNC1I2, DYNC1LI1, HDAC6, HSP90AA1, SRC, UBE2N, UBE2V1, VCP	HSPA8
484	R-HSA-76009	Platelet Aggregation (Plug Formation)	4.30751	10	0.027933	9.78412e-05	9.78412e-05		CRK, CSK, GRB2, PDPK1, SHC1, SRC	FN1
485	R-HSA-168181	Toll Like Receptor 7/8 (TLR7/8) Cascade	3.28389	10	0.0335196	9.95792e-05	9.95792e-05	MAP2K3	APP, DUSP3, MAP2K1, MAP2K4, MAPK1, MAPK3, PPP2CB, PPP2R1A, PPP2R1B, RPS6KA1, RPS6KA3, SKP1, UBE2N, UBE2V1, USP14
486	R-HSA-8950505	Gene and protein expression by JAK-STAT signaling after Interleukin-12 stimulation	7.38431	10	0.0111732	0.000100933	0.000100933		AIP, CAPZA1, CDC42, CFL1, GSTO1, LCP1, MSN, MTAP, RALA, SOD1, TCP1	LMNB1
487	R-HSA-9682385	FLT3 signaling in disease	4.06577	10	0.0614525	0.000102308	0.000102308		GRB2, HRAS, KRAS, NRAS, PTPN11
488	R-HSA-416476	G alpha (q) signalling events	1.56253	10	0.0391061	0.000103857	0.000103857		APP, EGFR, GNB2, GRB2, HRAS, KRAS, MAPK1, MAPK3, NRAS, PIK3R2, PLCB1, PRKCD, RPS6KA1, RPS6KA3
489	R-HSA-168164	Toll Like Receptor 3 (TLR3) Cascade	3.25261	10	0.027933	0.000105465	0.000105465	MAP2K3	APP, DUSP3, MAP2K1, MAP2K4, MAPK1, MAPK3, PPP2CB, PPP2R1A, PPP2R1B, RPS6KA1, RPS6KA3, SKP1, UBE2N, UBE2V1, USP14
490	R-HSA-9013106	RHOC GTPase cycle	6.73428	10	0.027933	0.000109077	0.000109077	TFRC, CAV1	ARHGAP1, ARHGAP18, ARHGAP35, ARHGAP5, ARHGDIA, BCR, DAAM1, DIAPH1, IQGAP1, JUP, MCF2L, MYO9B, PKN1, PKN2, RHOA, RHOC, ROCK1, ROCK2, STK10, TJP2, VANGL1
491	R-HSA-168138	Toll Like Receptor 9 (TLR9) Cascade	3.4046	10	0.0391061	0.000118098	0.000118098	MAP2K3	APP, DUSP3, EEA1, MAP2K1, MAP2K4, MAPK1, MAPK3, PPP2CB, PPP2R1A, PPP2R1B, RPS6KA1, RPS6KA3, SKP1, UBE2N, UBE2V1, USP14
492	R-HSA-170968	Frs2-mediated activation	9.48679	10	0.0335196	0.000128696	0.000128696		CRKL, MAP2K1, MAP2K2, MAPK1, MAPK3
493	R-HSA-111465	Apoptotic cleavage of cellular proteins	7.18999	10	0.0335196	0.00012986	0.00012986		CDH1, CTNNB1, DBNL, DSG2, PRKCD, ROCK1, SPTAN1, STK24, STK26, TJP1, TJP2	LMNB1
494	R-HSA-5628897	TP53 Regulates Metabolic Genes	3.79472	10	0.0223464	0.000130934	0.000130934		AKT2, G6PD, GPI, GSR, MTOR, PRDX2, PRDX5, PRKAA1, RHEB, TXNRD1, YWHAE, YWHAG, YWHAQ, YWHAZ
495	R-HSA-166166	MyD88-independent TLR4 cascade	3.34213	10	0.0335196	0.000131954	0.000131954	MAP2K3	APP, DUSP3, MAP2K1, MAP2K4, MAPK1, MAPK3, PPP2CB, PPP2R1A, PPP2R1B, PTPN11, RPS6KA1, RPS6KA3, SKP1, UBE2N, UBE2V1, USP14
496	R-HSA-937061	TRIF(TICAM1)-mediated TLR4 signaling	3.34213	10	0.0335196	0.000131954	0.000131954	MAP2K3	APP, DUSP3, MAP2K1, MAP2K4, MAPK1, MAPK3, PPP2CB, PPP2R1A, PPP2R1B, PTPN11, RPS6KA1, RPS6KA3, SKP1, UBE2N, UBE2V1, USP14
497	R-HSA-9659379	Sensory processing of sound	4.92287	10	0.0223464	0.00013975	0.00013975		CAPZA1, CAPZA2, CAPZB, CASK, EPB41L3, EPS8L2, EZR, KCNMA1, KCNN2, MSN, MYH9, MYO1C, SPTAN1, TRIOBP, TWF1, TWF2
498	R-HSA-948021	Transport to the Golgi and subsequent modification	2.72674	10	0.0167598	0.000140247	0.000140247	ARF5	ARCN1, ARFGAP3, CAPZA1, CAPZA2, CAPZB, COPB1, COPZ1, DCTN1, DCTN2, DYNC1H1, DYNC1I2, DYNC1LI1, NAPA, NAPG, SCFD1, SPTAN1, SPTBN2, USO1, YKT6	ARF4
499	R-HSA-446343	Localization of the PINCH-ILK-PARVIN complex to focal adhesions	17.0762	10	0.0111732	0.000142722	0.000142722	ITGB1	ILK, PARVA, PXN
500	R-HSA-196025	Formation of annular gap junctions	10.1192	10	0.0223464	0.000149291	0.000149291		AP2M1, CLTB, CLTC, DNM2
501	R-HSA-446353	Cell-extracellular matrix interactions	9.96113	10	0.0167598	0.000156078	0.000156078	ITGB1	ACTN1, ILK, PARVA, PARVB, PXN, RSU1, VASP
502	R-HSA-166058	MyD88:MAL(TIRAP) cascade initiated on plasma membrane	2.99583	10	0.027933	0.000172554	0.000172554	MAP2K3	APP, DUSP3, MAP2K1, MAP2K4, MAPK1, MAPK3, PPP2CB, PPP2R1A, PPP2R1B, RPS6KA1, RPS6KA3, SKP1, UBE2N, UBE2V1, USP14
503	R-HSA-181438	Toll Like Receptor 2 (TLR2) Cascade	2.99583	10	0.027933	0.000172554	0.000172554	MAP2K3	APP, DUSP3, MAP2K1, MAP2K4, MAPK1, MAPK3, PPP2CB, PPP2R1A, PPP2R1B, RPS6KA1, RPS6KA3, SKP1, UBE2N, UBE2V1, USP14
504	R-HSA-168179	Toll Like Receptor TLR1:TLR2 Cascade	2.99583	10	0.027933	0.000172554	0.000172554	MAP2K3	APP, DUSP3, MAP2K1, MAP2K4, MAPK1, MAPK3, PPP2CB, PPP2R1A, PPP2R1B, RPS6KA1, RPS6KA3, SKP1, UBE2N, UBE2V1, USP14
505	R-HSA-168188	Toll Like Receptor TLR6:TLR2 Cascade	2.99583	10	0.027933	0.000172554	0.000172554	MAP2K3	APP, DUSP3, MAP2K1, MAP2K4, MAPK1, MAPK3, PPP2CB, PPP2R1A, PPP2R1B, RPS6KA1, RPS6KA3, SKP1, UBE2N, UBE2V1, USP14
506	R-HSA-9619229	Activation of RAC1 downstream of NMDARs	9.75784	10	0.00558659	0.000181577	0.000181577		ARHGEF7, GIT1, RAC1
507	R-HSA-392170	ADP signalling through P2Y purinoceptor 12	3.10477	10	0.027933	0.000182119	0.000182119	GNB1	GNAI1, GNAI3, GNB2
508	R-HSA-72731	Recycling of eIF2:GDP	8.53811	10	0.00558659	0.000189	0.000189		EIF2S1, EIF2S2, EIF2S3
509	R-HSA-190873	Gap junction degradation	9.10732	10	0.0223464	0.000213138	0.000213138		AP2M1, CLTB, CLTC, DNM2
510	R-HSA-9696264	RND3 GTPase cycle	6.50523	10	0.00558659	0.000214263	0.000214263	CAV1	ARHGAP35, ARHGAP5, CKB, DLG5, DST, PIK3R2, PTPN13, ROCK1, SCRIB, TMOD3, TXNL1, VANGL1
511	R-HSA-2173795	Downregulation of SMAD2/3:SMAD4 transcriptional activity	4.40677	10	0.0167598	0.000227825	0.000227825		MAPK1, MAPK3, NEDD4L, PPM1A, STAT1	PARP1
512	R-HSA-450282	MAPK targets/ Nuclear events mediated by MAP kinases	5.87569	10	0.0335196	0.000227825	0.000227825		DUSP3, MAPK1, MAPK3, PPP2CB, PPP2R1A, PPP2R1B, RPS6KA1, RPS6KA3
513	R-HSA-5336415	Uptake and function of diphtheria toxin	18.9736	10	0.0111732	0.000228068	0.000228068		CD9, EEF2, HSP90AA1, HSP90AB1, TXNRD1
514	R-HSA-391160	Signal regulatory protein family interactions	7.00563	10	0.0111732	0.000228277	0.000228277		GRB2, PTPN11, PTPN6, SRC
515	R-HSA-70171	Glycolysis	4.87892	10	0.027933	0.000258983	0.000258983		ALDOA, ALDOC, ENO1, GPI, PFKFB2, PFKL, PFKP, PGAM1, PGK1, PKM, PPP2CB, PPP2R1A, PPP2R1B, PRKACB, TPI1
516	R-HSA-9696270	RND2 GTPase cycle	5.29495	10	0.00558659	0.000260084	0.000260084	TFRC, CAV1	ARHGAP1, ARHGAP35, ARHGAP5, DLG5, DST, PIK3R2, PTPN13, SCRIB, TXNL1, VANGL1
517	R-HSA-912526	Interleukin receptor SHC signaling	4.21635	10	0.0223464	0.000260599	0.000260599	JAK1	GRB2, JAK2, PIK3R2, PTPN6, SHC1
518	R-HSA-168898	Toll-like Receptor Cascades	2.49896	10	0.027933	0.000279463	0.000279463		APP, DNM2, DUSP3, EEA1, MAP2K1, MAP2K4, MAPK1, MAPK3, PPP2CB, PPP2R1A, PPP2R1B, PTPN11, RPS6KA1, RPS6KA3, SKP1, UBE2N, UBE2V1, USP14
519	R-HSA-450294	MAP kinase activation	4.69822	10	0.0391061	0.000287808	0.000287808	MAP2K3	DUSP3, MAP2K1, MAP2K4, MAPK1, MAPK3, PPP2CB, PPP2R1A, PPP2R1B, RPS6KA1, RPS6KA3, SKP1, UBE2N, UBE2V1
520	R-HSA-163767	PP2A-mediated dephosphorylation of key metabolic factors	9.75784	10	0.00558659	0.00028823	0.00028823		PPP2CB, PPP2R1A, PPP2R1B
521	R-HSA-180746	Nuclear import of Rev protein	2.13453	10	0.0167598	0.000295693	0.000295693	NUP50	KPNB1, RAN	NPM1
522	R-HSA-2660826	Constitutive Signaling by NOTCH1 t(7;9)(NOTCH1:M1580_K2555) Translocation Mutant	9.75784	10	0.00558659	0.00031362	0.00031362		ADAM17, JAG1, NOTCH1
523	R-HSA-2660825	Signaling by NOTCH1 t(7;9)(NOTCH1:M1580_K2555) Translocation Mutant	9.75784	10	0.00558659	0.00031362	0.00031362		ADAM17, JAG1, NOTCH1
524	R-HSA-8980692	RHOA GTPase cycle	4.33682	10	0.0111732	0.000316697	0.000316697	TFRC, CAV1	ARHGAP1, ARHGAP18, ARHGAP28, ARHGAP35, ARHGAP5, ARHGAP6, ARHGDIA, ARHGEF7, BCR, DAAM1, DIAPH1, IQGAP1, JUP, MCF2L, MYO9B, PIK3R2, PKN1, PKN2, RHOA, RHPN2, ROCK1, ROCK2, SCFD1, SRGAP1, STK10, TJP2, VANGL1, YKT6
525	R-HSA-418885	DCC mediated attractive signaling	8.13153	10	0.0167598	0.000318721	0.000318721		CDC42, DOCK1, RAC1, SRC, WASL
526	R-HSA-8866652	Synthesis of active ubiquitin: roles of E1 and E2 enzymes	5.3126	10	0.0391061	0.000324158	0.000324158		UBA1, UBA6, UBE2G1, UBE2L3, UBE2Z, UCHL3, USP7
527	R-HSA-9614399	Regulation of localization of FOXO transcription factors	7.58943	10	0.0167598	0.00033714	0.00033714		AKT2, YWHAG, YWHAQ, YWHAZ
528	R-HSA-4641262	Disassembly of the destruction complex and recruitment of AXIN to the membrane	7.34461	10	0.0167598	0.000371756	0.000371756		CSNK1A1, CSNK1G2, CTNNB1, GSK3B, PPP2CB, PPP2R1A, PPP2R1B, PPP2R5A, PPP2R5C, PPP2R5E
529	R-HSA-9020933	Interleukin-23 signaling	7.58943	10	0.0111732	0.000434968	0.000434968		JAK2, STAT3, TYK2
530	R-HSA-177243	Interactions of Rev with host cellular proteins	2.52981	10	0.027933	0.000482362	0.000482362	NUP50	KPNB1, RAN, RANGAP1	NPM1
531	R-HSA-9692914	SARS-CoV-1-host interactions	3.02028	10	0.0223464	0.000486924	0.000486924	RPS15	FKBP1A, ITCH, KPNB1, MPP5, PCBP2, PDPK1, RPS19, RPS28, YWHAE, YWHAG, YWHAQ, YWHAZ	NPM1
532	R-HSA-448424	Interleukin-17 signaling	4.2284	10	0.0391061	0.000490695	0.000490695	MAP2K3	DUSP3, MAP2K1, MAP2K4, MAPK1, MAPK3, PPP2CB, PPP2R1A, PPP2R1B, RPS6KA1, RPS6KA3, SKP1, UBE2N, UBE2V1
533	R-HSA-70263	Gluconeogenesis	6.40358	10	0.0223464	0.000530734	0.000530734		ALDOA, ALDOC, ENO1, GOT1, GPI, MDH1, PGAM1, PGK1, TPI1
534	R-HSA-4791275	Signaling by WNT in cancer	6.0269	10	0.0167598	0.000546052	0.000546052		CSNK1A1, CTNNB1, GSK3B, PPP2CB, PPP2R1A, PPP2R1B, PPP2R5A, PPP2R5C, PPP2R5E
535	R-HSA-111885	Opioid Signalling	4.349	10	0.0335196	0.00056647	0.00056647		AHCYL1, CAMK2G, CDK5, GNAI1, GNAI3, GNB2, MAPK1, PLCB1, PPP1CA, PPP2CB, PPP2R1A, PPP2R1B, PPP3CA, PRKACB, PRKAR1A, PRKAR2A, PRKCD
536	R-HSA-399954	Sema3A PAK dependent Axon repulsion	7.11509	10	0.00558659	0.000576353	0.000576353		CFL1, HSP90AA1, HSP90AB1, PLXNA1, RAC1
537	R-HSA-8847993	ERBB2 Activates PTK6 Signaling	5.25422	10	0.0391061	0.000582865	0.000582865		EGFR, ERBB2, ERBB3
538	R-HSA-525793	Myogenesis	3.92557	10	0.0111732	0.000585582	0.000585582		ABL1, CDC42, CTNNA1, CTNNB1, SPAG9
539	R-HSA-9711097	Cellular response to starvation	2.35028	10	0.00558659	0.000600182	0.000600182	LAMTOR2	ASNS, ATP6V0D1, ATP6V1A, ATP6V1B2, ATP6V1D, ATP6V1E1, ATP6V1F, ATP6V1H, EIF2S1, EIF2S2, EIF2S3, MTOR, RHEB, RPS19, RPS28, SH3BP4
540	R-HSA-68616	Assembly of the ORC complex at the origin of replication	4.55366	10	0.00558659	0.000620801	0.000620801	KPNA1	KPNA6, KPNB1
541	R-HSA-2995410	Nuclear Envelope (NE) Reassembly	2.15376	10	0.0223464	0.000649416	0.000649416	NUP155	CHMP4A, CHMP6, KPNB1, PPP2R1A, RAN, RANGAP1	LMNB1
542	R-HSA-418594	G alpha (i) signalling events	1.63186	10	0.0111732	0.000649819	0.000649819	MTNR1B	AHCYL1, APP, CAMK2G, CDK5, GNAI1, GNAI3, GNAS, GNB2, HEBP1, MAPK1, PLCB1, PPP1CA, PPP2CB, PPP2R1A, PPP2R1B, PPP3CA, PRKACB, PRKAR1A, PRKAR2A, PRKCD, SRC
543	R-HSA-450341	Activation of the AP-1 family of transcription factors	4.55366	10	0.00558659	0.000684861	0.000684861	JUN	MAPK1, MAPK3
544	R-HSA-1566977	Fibronectin matrix formation	7.58943	10	0.00558659	0.000710986	0.000710986	ITGB1	ITGA5	FN1
545	R-HSA-8875656	MET receptor recycling	11.3841	10	0.0223464	0.000753171	0.000753171		ARF6, CRK, CRKL, GRB2, RAB4A
546	R-HSA-9020591	Interleukin-12 signaling	6.92948	10	0.0167598	0.00075826	0.00075826		AIP, CAPZA1, CDC42, CFL1, GSTO1, JAK2, LCP1, MSN, MTAP, RALA, SOD1, TCP1, TYK2	LMNB1
547	R-HSA-8852135	Protein ubiquitination	3.50281	10	0.027933	0.000807734	0.000807734		BCL10, UBA1, UBA6, UBE2G1, UBE2L3, UBE2N, UBE2Z, UCHL3, USP7, VCP
548	R-HSA-8985947	Interleukin-9 signaling	5.05962	10	0.00558659	0.00081518	0.00081518	JAK1	STAT1, STAT3
549	R-HSA-70326	Glucose metabolism	4.39842	10	0.027933	0.000819956	0.000819956		ALDOA, ALDOC, ENO1, GOT1, GPI, MDH1, PFKFB2, PFKL, PFKP, PGAM1, PGK1, PKM, PPP2CB, PPP2R1A, PPP2R1B, PRKACB, TPI1
550	R-HSA-71291	Metabolism of amino acids and derivatives	1.99383	10	0.0111732	0.000841218	0.000841218		ADI1, AHCY, ALDH9A1, ASNS, CKB, FAH, GOT1, GRHPR, GSR, MTAP, NQO1, PCBD1, PSMA5, PSMC1, PSMC2, PSMC3, PSMC4, PSMD1, PSMD11, PSMD2, PSMD3, PSMD6, PSMF1, QDPR, RPS19, RPS28, SHMT1, SMS, SRM, TST, TXNRD1
551	R-HSA-418555	G alpha (s) signalling events	1.82146	10	0.0111732	0.000878985	0.000878985	GNB1	ARRB1, GNAI1, GNAI3, GNAS, GNB2, GRK6, ITGA5, PRKACB, PRKAR1A, PRKAR2A, SHC1, SRC
552	R-HSA-397795	G-protein beta:gamma signalling	4.26905	10	0.00558659	0.000882898	0.000882898	GNB1	AKT2, CDC42, GNB2, PDPK1, PLCB1, RHOA
553	R-HSA-2465910	MASTL Facilitates Mitotic Progression	9.10732	10	0.00558659	0.000984944	0.000984944		ENSA, PPP2CB, PPP2R1A, PPP2R1B
554	R-HSA-392518	Signal amplification	2.75979	10	0.027933	0.00100328	0.00100328	GNB1	GNAI1, GNAI3, GNB2, SRC
555	R-HSA-8875555	MET activates RAP1 and RAC1	10.3492	10	0.0223464	0.00103457	0.00103457		CRK, CRKL, DOCK7, GRB2, RAC1
556	R-HSA-421270	Cell-cell junction organization	2.7479	10	0.00558659	0.00106615	0.00106615	CDH2	CDH1, CTNNA1, CTNNB1, JUP, MPP5, PARD6B, SDK1
557	R-HSA-9020958	Interleukin-21 signaling	4.55366	10	0.00558659	0.00116318	0.00116318	JAK1	STAT1, STAT3
558	R-HSA-3700989	Transcriptional Regulation by TP53	2.05815	10	0.0167598	0.00120536	0.00120536		AKT2, CDK5, CSNK2A1, G6PD, GPI, GSR, MTOR, NDRG1, PDPK1, PIN1, PIP4K2B, PIP4K2C, PPP2CB, PPP2R1A, PPP2R1B, PPP2R5C, PRDX2, PRDX5, PRKAA1, PRMT5, RABGGTA, RBBP4, RHEB, TNFRSF10B, TNKS1BP1, TXNRD1, USP7, YWHAE, YWHAG, YWHAQ, YWHAZ	NPM1
559	R-HSA-8874081	MET activates PTK2 signaling	5.05962	10	0.0167598	0.00124597	0.00124597		SRC	LAMA5, LAMB1, LAMC1
560	R-HSA-8937144	Aryl hydrocarbon receptor signalling	6.50523	10	0.00558659	0.00130829	0.00130829	PTGES3	AIP, HSP90AB1
561	R-HSA-69231	Cyclin D associated events in G1	3.87545	10	0.0111732	0.00151435	0.00151435		ABL1, JAK2, LYN, PPP2CB, PPP2R1A, PPP2R1B, SKP1, SRC
562	R-HSA-69236	G1 Phase	3.87545	10	0.0111732	0.00151435	0.00151435		ABL1, JAK2, LYN, PPP2CB, PPP2R1A, PPP2R1B, SKP1, SRC
563	R-HSA-8876384	Listeria monocytogenes entry into host cells	4.55366	10	0.0111732	0.00151773	0.00151773		CDH1, CTNNB1, GRB2, SRC
564	R-HSA-9648895	Response of EIF2AK1 (HRI) to heme deficiency	6.07154	10	0.0111732	0.00152701	0.00152701		ASNS, EIF2S1, EIF2S2, EIF2S3
565	R-HSA-2586552	Signaling by Leptin	6.20953	10	0.0111732	0.0015975	0.0015975		JAK2, PTPN11, STAT3
566	R-HSA-879415	Advanced glycosylation endproduct receptor signaling	8.75704	10	0.027933	0.0016275	0.0016275		APP, CAPZA1, CAPZA2, MAPK1, MAPK3
567	R-HSA-112399	IRS-mediated signalling	3.79472	10	0.027933	0.00168573	0.00168573		AKT2, GRB2, HRAS, KRAS, NRAS, PDPK1, PIK3R2, PTPN11
568	R-HSA-3928664	Ephrin signaling	5.99166	10	0.0167598	0.00171126	0.00171126		ARHGEF7, GIT1, RAC1, SDCBP, SRC
569	R-HSA-2173793	Transcriptional activity of SMAD2/SMAD3:SMAD4 heterotrimer	2.67862	10	0.00558659	0.00177358	0.00177358		MAPK1, MAPK3, NEDD4L, PPM1A, STAT1	PARP1
570	R-HSA-9613829	Chaperone Mediated Autophagy	4.33682	10	0.0223464	0.00186976	0.00186976		HDAC6, HSP90AA1, HSP90AB1	HSPA8
571	R-HSA-3000170	Syndecan interactions	4.55366	10	0.0111732	0.00201196	0.00201196	SDC2	ACTN1, CASK, ITGAV	SDC4
572	R-HSA-2559582	Senescence-Associated Secretory Phenotype (SASP)	2.14795	10	0.00558659	0.00207407	0.00207407	JUN	MAPK1, MAPK3, RPS6KA1, RPS6KA3, STAT3
573	R-HSA-389359	CD28 dependent Vav1 pathway	5.69207	10	0.00558659	0.0021275	0.0021275		CDC42, GRB2, RAC1
574	R-HSA-76005	Response to elevated platelet cytosolic Ca2+	3.70647	10	0.027933	0.00222899	0.00222899		ABCC4, ACTN1, ACTN4, ALDOA, ANXA5, APLP2, APP, CD9, CFL1, ENDOD1, NHLRC2, OLA1, PFN1, SOD1, STX4, STXBP2, SYTL4, TAGLN2, VCL, WDR1	FN1
575	R-HSA-8983432	Interleukin-15 signaling	4.87892	10	0.0167598	0.00227546	0.00227546		GRB2, SHC1, STAT3
576	R-HSA-9648002	RAS processing	3.41524	10	0.0670391	0.00231244	0.00231244		HRAS, KRAS, NRAS
577	R-HSA-113501	Inhibition of replication initiation of damaged DNA by RB1/E2F1	5.25422	10	0.00558659	0.00233968	0.00233968		PPP2CB, PPP2R1A, PPP2R1B
578	R-HSA-5689877	Josephin domain DUBs	5.69207	10	0.00558659	0.00249016	0.00249016	UBB	RAD23A, RAD23B, VCP
579	R-HSA-351906	Apoptotic cleavage of cell adhesion proteins	10.3492	10	0.00558659	0.00250394	0.00250394		CDH1, CTNNB1, DSG2, TJP1, TJP2
580	R-HSA-422356	Regulation of insulin secretion	3.79472	10	0.0167598	0.00291527	0.00291527	PRKCA	ACSL4, AHCYL1, GNAI1, GNAS, GNB2, IQGAP1, MARCKS, PLCB1, PRKACB, PRKAR1A, PRKAR2A, SLC2A1, STXBP1
581	R-HSA-991365	Activation of GABAB receptors	1.58849	10	0.00558659	0.00298392	0.00298392	GNB1	GNAI1, GNAI3, GNB2
582	R-HSA-977444	GABA B receptor activation	1.58849	10	0.00558659	0.00298392	0.00298392	GNB1	GNAI1, GNAI3, GNB2
583	R-HSA-446728	Cell junction organization	4.11475	10	0.027933	0.00303992	0.00303992		ACTN1, CDH1, CTNNA1, CTNNB1, DST, ILK, JUP, MPP5, PARD6B, PARVA, PARVB, PXN, RSU1, SDK1, VASP
584	R-HSA-446203	Asparagine N-linked glycosylation	2.4136	10	0.0167598	0.00311192	0.00311192	ARF5	ARCN1, ARFGAP3, CAPZA1, CAPZA2, CAPZB, COPB1, COPZ1, DCTN1, DCTN2, DYNC1H1, DYNC1I2, DYNC1LI1, GFPT1, GMPPA, GMPPB, GNPNAT1, MPI, NAPA, NAPG, PGM3, PMM2, PSMC1, RAD23B, SCFD1, SPTAN1, SPTBN2, USO1, VCP, YKT6	ARF4
585	R-HSA-9768919	NPAS4 regulates expression of target genes	3.10477	10	0.0167598	0.00311964	0.00311964		CDK5, MAPK1, MAPK3
586	R-HSA-8876725	Protein methylation	4.26905	10	0.00558659	0.00317745	0.00317745		EEF2, VCP	HSPA8
587	R-HSA-9027277	Erythropoietin activates Phospholipase C gamma (PLCG)	9.75784	10	0.00558659	0.00329714	0.00329714		JAK2, LYN, PLCG1
588	R-HSA-9012852	Signaling by NOTCH3	2.78795	10	0.0111732	0.00340778	0.00340778		EGFR, JAG1, NOTCH1, PSEN1, STAT1, WWP2
589	R-HSA-9696273	RND1 GTPase cycle	5.42102	10	0.00558659	0.00358484	0.00358484	TFRC, CAV1	ARHGAP35, ARHGAP5, DLG5, DST, PIK3R2, PLXNA1, PTPN13, RRAS2, TXNL1, VANGL1
590	R-HSA-198725	Nuclear Events (kinase and transcription factor activation)	3.73251	10	0.0167598	0.00366683	0.00366683		CDK5, DNM2, DUSP3, MAPK1, MAPK3, PPP2CB, PPP2R1A, PPP2R1B, RPS6KA1, RPS6KA3
591	R-HSA-114608	Platelet degranulation	3.67231	10	0.0223464	0.00384424	0.00384424	HABP4	ABCC4, ACTN1, ACTN4, ALDOA, ANXA5, APLP2, APP, CD9, CFL1, ENDOD1, NHLRC2, OLA1, PFN1, SOD1, STXBP2, SYTL4, TAGLN2, VCL, WDR1	FN1
592	R-HSA-2691232	Constitutive Signaling by NOTCH1 HD Domain Mutants	4.55366	10	0.00558659	0.00404008	0.00404008		ADAM17, JAG1, NOTCH1
593	R-HSA-2691230	Signaling by NOTCH1 HD Domain Mutants in Cancer	4.55366	10	0.00558659	0.00404008	0.00404008		ADAM17, JAG1, NOTCH1
594	R-HSA-9609736	Assembly and cell surface presentation of NMDA receptors	2.7322	10	0.00558659	0.00404633	0.00404633	DLG4	CAMK2G, CASK, DLG3
595	R-HSA-1266695	Interleukin-7 signaling	1.97985	10	0.00558659	0.00409462	0.00409462	PIK3R3	PIK3R2, STAT3
596	R-HSA-5668599	RHO GTPases Activate NADPH Oxidases	4.74339	10	0.027933	0.00409462	0.00409462		MAPK1, MAPK3, PIN1, PRKCD, RAC1
597	R-HSA-9619665	EGR2 and SOX10-mediated initiation of Schwann cell myelination	3.37308	10	0.0111732	0.00444209	0.00444209		DAG1, UTRN	LAMB1, LAMC1
598	R-HSA-8862803	Deregulated CDK5 triggers multiple neurodegenerative pathways in Alzheimer's disease models	7.24446	10	0.0167598	0.00465191	0.00465191		APP, CAPN1, CAST, CDK5, PRDX2, YWHAE	LMNB1
599	R-HSA-8863678	Neurodegenerative Diseases	7.24446	10	0.0167598	0.00465191	0.00465191		APP, CAPN1, CAST, CDK5, PRDX2, YWHAE	LMNB1
600	R-HSA-168255	Influenza Infection	1.1676	10	0.00558659	0.00489154	0.00489154	KPNA1	CLTC, HSP90AA1, ISG15, KPNB1, RAN, RPS19, RPS28	PARP1
601	R-HSA-2559580	Oxidative Stress Induced Senescence	2.06984	10	0.0111732	0.0050389	0.0050389	JUN	MAP2K4, MAPK1, MAPK3, MINK1, RBBP4	TNIK
602	R-HSA-9634638	Estrogen-dependent nuclear events downstream of ESR-membrane signaling	3.79472	10	0.0223464	0.00531021	0.00531021		AKT2, EGFR, MAPK1, MAPK3
603	R-HSA-2894862	Constitutive Signaling by NOTCH1 HD+PEST Domain Mutants	2.35534	10	0.00558659	0.00543902	0.00543902		ADAM17, HDAC6, JAG1, NOTCH1, PSEN1, SKP1
604	R-HSA-2644606	Constitutive Signaling by NOTCH1 PEST Domain Mutants	2.35534	10	0.00558659	0.00543902	0.00543902		ADAM17, HDAC6, JAG1, NOTCH1, PSEN1, SKP1
605	R-HSA-2894858	Signaling by NOTCH1 HD+PEST Domain Mutants in Cancer	2.35534	10	0.00558659	0.00543902	0.00543902		ADAM17, HDAC6, JAG1, NOTCH1, PSEN1, SKP1
606	R-HSA-2644602	Signaling by NOTCH1 PEST Domain Mutants in Cancer	2.35534	10	0.00558659	0.00543902	0.00543902		ADAM17, HDAC6, JAG1, NOTCH1, PSEN1, SKP1
607	R-HSA-2644603	Signaling by NOTCH1 in Cancer	2.35534	10	0.00558659	0.00543902	0.00543902		ADAM17, HDAC6, JAG1, NOTCH1, PSEN1, SKP1
608	R-HSA-2995383	Initiation of Nuclear Envelope (NE) Reformation	3.59499	10	0.00558659	0.00548213	0.00548213		KPNB1, PPP2R1A	LMNB1
609	R-HSA-432142	Platelet sensitization by LDL	10.7145	10	0.0111732	0.00553834	0.00553834		PPP2CB, PPP2R1A, PPP2R1B, PPP2R5A, PPP2R5C, PPP2R5E, PTPN11, PTPN6
610	R-HSA-380972	Energy dependent regulation of mTOR by LKB1-AMPK	4.71068	10	0.00558659	0.00554251	0.00554251	LAMTOR2	CAB39, CAB39L, MTOR, PPM1A, PRKAA1, RHEB
611	R-HSA-168275	Entry of Influenza Virion into Host Cell via Endocytosis	7.58943	10	0.00558659	0.00575204	0.00575204	M, CLTA	CLTC
612	R-HSA-190828	Gap junction trafficking	3.25261	10	0.0223464	0.0057524	0.0057524		AP2M1, CLTB, CLTC, DNM2
613	R-HSA-2173791	TGF-beta receptor signaling in EMT (epithelial to mesenchymal transition)	2.84604	10	0.00558659	0.00583676	0.00583676	TGFBR1	FKBP1A, RHOA
614	R-HSA-3371453	Regulation of HSF1-mediated heat shock response	2.59386	10	0.0223464	0.00596749	0.00596749		BAG3, BAG5, DNAJB1, DNAJC7, GSK3B, MAPK1, MAPK3, YWHAE	HSPA8
615	R-HSA-1839117	Signaling by cytosolic FGFR1 fusion mutants	6.69656	10	0.0167598	0.0060242	0.0060242		BCR, GRB2, LRRFIP1, STAT1, STAT3
616	R-HSA-9636667	Manipulation of host energy metabolism	22.7683	10	0.0167598	0.00608154	0.00608154		ENO1, PGK1
617	R-HSA-77387	Insulin receptor recycling	6.83049	10	0.00558659	0.00615463	0.00615463		ATP6V0D1, ATP6V1A, ATP6V1B2, ATP6V1D, ATP6V1E1, ATP6V1F, ATP6V1H, IDE, INSR
618	R-HSA-6788467	IL-6-type cytokine receptor ligand interactions	2.67862	10	0.00558659	0.00653749	0.00653749	JAK1	JAK2, TYK2
619	R-HSA-917977	Transferrin endocytosis and recycling	5.87569	10	0.00558659	0.00680995	0.00680995		ATP6V0D1, ATP6V1A, ATP6V1B2, ATP6V1D, ATP6V1E1, ATP6V1F, ATP6V1H, STEAP2
620	R-HSA-8876493	InlA-mediated entry of Listeria monocytogenes into host cells	7.58943	10	0.00558659	0.00787242	0.00787242		CDH1, CTNNB1, SRC
621	R-HSA-182971	EGFR downregulation	3.67231	10	0.0167598	0.00787781	0.00787781	EPN1	ARHGEF7, CDC42, EGFR, EPS15L1, GRB2
622	R-HSA-157858	Gap junction trafficking and regulation	4.40677	10	0.0223464	0.00787781	0.00787781		AP2M1, CLTB, CLTC, DNM2, SRC, TJP1
623	R-HSA-1980143	Signaling by NOTCH1	3.0768	10	0.0111732	0.00798047	0.00798047		ADAM17, ARRB1, DTX2, HDAC6, ITCH, JAG1, NOTCH1, NUMB, PSEN1, SKP1
624	R-HSA-70268	Pyruvate metabolism	5.14123	10	0.00558659	0.00813552	0.00813552		GLO1, HAGH, LDHA, LDHB, ME1, SLC16A1, SLC16A3
625	R-HSA-389357	CD28 dependent PI3K/Akt signaling	3.79472	10	0.00558659	0.00841261	0.00841261		AKT2, MTOR, PDPK1, PIK3R2
626	R-HSA-1169408	ISG15 antiviral mechanism	3.43084	10	0.0111732	0.00857779	0.00857779	NUP50	EIF4A1, EIF4E, EIF4G1, FLNB, ISG15, KPNB1, MAPK3, PIN1, PLCG1, STAT1, UBE2N
627	R-HSA-456926	Thrombin signalling through proteinase activated receptors (PARs)	3.67231	10	0.0391061	0.009051	0.009051		ARRB1, GNB2, MAPK1, MAPK3, SRC
628	R-HSA-9793242	SUMOylation of nuclear envelope proteins	7.58943	10	0.00558659	0.00910255	0.00910255	SUMO1	RANGAP1
629	R-HSA-373753	Nephrin family interactions	8.27938	10	0.0111732	0.0091094	0.0091094		ACTN1, ACTN4, CASK, CD2AP, IQGAP1, PIK3R2, SPTAN1, WASL
630	R-HSA-9734009	Defective Intrinsic Pathway for Apoptosis	6.37512	10	0.0167598	0.00915972	0.00915972		APP, CAPN1, CAST, CDK5, PRDX2, YWHAE	LMNB1
631	R-HSA-1614635	Sulfur amino acid metabolism	4.21635	10	0.00558659	0.00972226	0.00972226		ADI1, AHCY, GOT1, MTAP, TST
632	R-HSA-1222556	ROS and RNS production in phagocytes	4.55366	10	0.00558659	0.00989183	0.00989183		ATP6V0D1, ATP6V1A, ATP6V1B2, ATP6V1D, ATP6V1E1, ATP6V1F, ATP6V1H
633	R-HSA-977443	GABA receptor activation	1.57023	10	0.00558659	0.0100464	0.0100464	GNB1	GNAI1, GNAI3, GNB2, NPTN
634	R-HSA-6791226	Major pathway of rRNA processing in the nucleolus and cytosol	0.503167	10	0.0111732	0.0101299	0.0101299	RPS15	RPS19, RPS28	DDX21, NCL
635	R-HSA-5213460	RIPK1-mediated regulated necrosis	4.98056	10	0.0167598	0.0109038	0.0109038		CDC37, HSP90AA1, ITCH, SDCBP, STUB1, TNFRSF10B, UBE2L3
636	R-HSA-5675482	Regulation of necroptotic cell death	4.98056	10	0.0167598	0.0109038	0.0109038		CDC37, HSP90AA1, ITCH, SDCBP, STUB1, TNFRSF10B, UBE2L3
637	R-HSA-9008059	Interleukin-37 signaling	4.55366	10	0.00558659	0.0109214	0.0109214		PTPN11, PTPN13, PTPN6, STAT3
638	R-HSA-1251985	Nuclear signaling by ERBB4	2.13453	10	0.00558659	0.0113954	0.0113954	NCSTN	ADAM17, PSEN1, SRC
639	R-HSA-168928	DDX58/IFIH1-mediated induction of interferon-alpha/beta	1.96763	10	0.0111732	0.0114588	0.0114588		APP, HSP90AA1, HSP90AB1, ISG15, ITCH, PCBP2, PIN1
640	R-HSA-72649	Translation initiation complex formation	5.01674	10	0.00558659	0.011815	0.011815		EIF2S1, EIF2S2, EIF2S3, EIF3I, EIF3J, EIF4A1, EIF4B, EIF4E, EIF4G1, EIF4H, PABPC1, RPS19, RPS28
641	R-HSA-9634815	Transcriptional Regulation by NPAS4	2.00897	10	0.0111732	0.012025	0.012025		CDK5, MAPK1, MAPK3
642	R-HSA-9636249	Inhibition of nitric oxide production	7.58943	10	0.00558659	0.0120575	0.0120575	KPNA1	KPNB1
643	R-HSA-9013422	RHOBTB1 GTPase cycle	7.91941	10	0.0111732	0.0121106	0.0121106		CCT7, COPS4, CUL3, DBN1, ROCK1, ROCK2, STK38, TXNL1
644	R-HSA-113510	E2F mediated regulation of DNA replication	3.10477	10	0.00558659	0.0124736	0.0124736		PPP2CB, PPP2R1A, PPP2R1B
645	R-HSA-72662	Activation of the mRNA upon binding of the cap-binding complex and eIFs, and subsequent binding to 43S	4.93313	10	0.00558659	0.0126409	0.0126409		EIF2S1, EIF2S2, EIF2S3, EIF3I, EIF3J, EIF4A1, EIF4B, EIF4E, EIF4G1, EIF4H, PABPC1, RPS19, RPS28
646	R-HSA-1169410	Antiviral mechanism by IFN-stimulated genes	3.37308	10	0.0111732	0.0130035	0.0130035	NUP50	EIF4A1, EIF4E, EIF4G1, FLNB, ISG15, KPNB1, MAPK3, PDE12, PIN1, PLCG1, STAT1, UBE2N
647	R-HSA-8868773	rRNA processing in the nucleus and cytosol	0.476823	10	0.00558659	0.0131658	0.0131658	RPS15	RPS19, RPS28	DDX21, NCL
648	R-HSA-5210891	Uptake and function of anthrax toxins	6.20953	10	0.00558659	0.0131775	0.0131775		MAP2K1, MAP2K2, MAP2K4
649	R-HSA-9645723	Diseases of programmed cell death	3.9597	10	0.00558659	0.0132585	0.0132585		APP, CAPN1, CAST, CDK5, PRDX2, RBBP4, YWHAE	LMNB1
650	R-HSA-392851	Prostacyclin signalling through prostacyclin receptor	2.39666	10	0.00558659	0.01356	0.01356	GNB1	GNAS, GNB2
651	R-HSA-9013026	RHOB GTPase cycle	6.26953	10	0.0167598	0.0135613	0.0135613		ARHGAP1, ARHGAP35, ARHGAP5, BCR, DAAM1, DIAPH1, JUP, MCF2L, MYO9B, PIK3R2, PKN1, PKN2, RHOB, RHPN2, ROCK1, ROCK2, STK10, TJP2, VANGL1
652	R-HSA-388844	Receptor-type tyrosine-protein phosphatases	3.41524	10	0.00558659	0.0137771	0.0137771	PTPRF	PPFIA1, PPFIA2, PPFIBP1
653	R-HSA-72312	rRNA processing	0.459966	10	0.00558659	0.0156847	0.0156847	RPS15	RPS19, RPS28	DDX21, NCL
654	R-HSA-8964616	G beta:gamma signalling through CDC42	2.27683	10	0.00558659	0.0159315	0.0159315	GNB1	CDC42, GNB2
655	R-HSA-165159	MTOR signalling	6.66389	10	0.0111732	0.0160529	0.0160529	LAMTOR2	AKT1S1, AKT2, CAB39, CAB39L, EIF4B, EIF4E, EIF4G1, FKBP1A, MTOR, PPM1A, PRKAA1, RHEB
656	R-HSA-3371571	HSF1-dependent transactivation	4.42717	10	0.0223464	0.0163577	0.0163577		AKT1S1, CAMK2G, DNAJB1, HSP90AA1, HSP90AB1, MTOR	HSPA8
657	R-HSA-381042	PERK regulates gene expression	2.84604	10	0.0111732	0.0164202	0.0164202		ASNS, EIF2S1, EIF2S2, EIF2S3
658	R-HSA-418346	Platelet homeostasis	3.17697	10	0.00558659	0.0165117	0.0165117		ATP2B4, GNAS, GNB2, KCNMA1, PPP2CB, PPP2R1A, PPP2R1B, PPP2R5A, PPP2R5C, PPP2R5E, PTPN11, PTPN6
659	R-HSA-71387	Metabolism of carbohydrates	2.48527	10	0.0111732	0.0167739	0.0167739		AKR1A1, ALDOA, ALDOC, ENO1, G6PD, GBE1, GOT1, GPI, MDH1, PFKFB2, PFKL, PFKP, PGAM1, PGD, PGK1, PGM1, PGM2, PKM, PPP2CB, PPP2R1A, PPP2R1B, PRKACB, PRPS1, PYGB, SLC26A2, SLC2A1, SORD, TKT, TPI1, UGP2	SDC4
660	R-HSA-8847453	Synthesis of PIPs in the nucleus	11.3841	10	0.0223464	0.016845	0.016845		PIP4K2B, PIP4K2C
661	R-HSA-193704	p75 NTR receptor-mediated signalling	2.60887	10	0.00558659	0.01729	0.01729		ADAM17, ARHGDIA, ARHGEF16, ARHGEF7, FGD4, ITSN1, MCF2L, PSEN1, RAC1, RHOA, YWHAE
662	R-HSA-68875	Mitotic Prophase	3.13064	10	0.0111732	0.0176685	0.0176685		ENSA, MAPK1, MAPK3, NEK9, PPP2CB, PPP2R1A, PPP2R1B, RAB2A, USO1	LMNB1, SET
663	R-HSA-72764	Eukaryotic Translation Termination	1.21108	10	0.00558659	0.0181986	0.0181986	RPS15	APEH, ETF1, GSPT1, RPS19, RPS28
664	R-HSA-69273	Cyclin A/B1/B2 associated events during G2/M transition	3.64293	10	0.00558659	0.0185678	0.0185678		PPME1, PPP2CB, PPP2R1A, PPP2R1B
665	R-HSA-9694614	Attachment and Entry_9694614	2.96978	10	0.00558659	0.0197745	0.0197745		TMPRSS2, VCP	SDC4
666	R-HSA-975956	Nonsense Mediated Decay (NMD) independent of the Exon Junction Complex (EJC)	1.42302	10	0.00558659	0.0197864	0.0197864	RPS15	EIF4G1, ETF1, GSPT1, PABPC1, RPS19, RPS28
667	R-HSA-5689896	Ovarian tumor domain proteases	1.75141	10	0.00558659	0.0208933	0.0208933		OTUD7B, RHOA, VCP
668	R-HSA-1306955	GRB7 events in ERBB2 signaling	9.10732	10	0.0167598	0.0218456	0.0218456		ERBB2, ERBB3
669	R-HSA-209563	Axonal growth stimulation	11.3841	10	0.00558659	0.0225411	0.0225411		ARHGDIA, RHOA
670	R-HSA-9013405	RHOD GTPase cycle	6.56778	10	0.00558659	0.0226901	0.0226901		ACTN1, ARHGAP1, ARHGAP12, ARHGAP17, ARHGAP35, ARHGAP5, CAPZB, DBN1, DIAPH1, EFHD2, PIK3R2, PLXNA1, SLC4A7, VANGL1	LMNB1
671	R-HSA-3371568	Attenuation phase	3.50281	10	0.00558659	0.0247341	0.0247341		DNAJB1, HSP90AA1, HSP90AB1	HSPA8
672	R-HSA-2122948	Activated NOTCH1 Transmits Signal to the Nucleus	5.87569	10	0.0167598	0.025136	0.025136		ADAM17, ARRB1, DTX2, ITCH, JAG1, NOTCH1, NUMB, PSEN1
673	R-HSA-9609690	HCMV Early Events	1.29365	10	0.00558659	0.0258136	0.0258136	DYNLL2	DYNC1H1, DYNC1I2, DYNC1LI1, EGFR, RBBP4
674	R-HSA-73893	DNA Damage Bypass	1.93773	10	0.00558659	0.0281302	0.0281302		CUL4A, ISG15, VCP, WDR48
675	R-HSA-168638	NOD1/2 Signaling Pathway	2.06984	10	0.00558659	0.0304507	0.0304507	TNFAIP3	ITCH, UBE2N, UBE2V1
676	R-HSA-5696394	DNA Damage Recognition in GG-NER	3.59499	10	0.00558659	0.031092	0.031092		COPS4, COPS8, CUL4A, RAD23A, RAD23B	PARP1
677	R-HSA-392451	G beta:gamma signalling through PI3Kgamma	3.64293	10	0.00558659	0.0319282	0.0319282	GNB1	AKT2, GNB2, PDPK1, RHOA
678	R-HSA-9772572	Early SARS-CoV-2 Infection Events	2.77662	10	0.00558659	0.0350359	0.0350359		CHMP4A, CHMP6, TMPRSS2, VCP	SDC4
679	R-HSA-1839124	FGFR1 mutant receptor activation	3.79472	10	0.0111732	0.0354398	0.0354398		BCR, GRB2, LRRFIP1, STAT1, STAT3
680	R-HSA-5674400	Constitutive Signaling by AKT1 E17K in Cancer	4.37852	10	0.00558659	0.0360444	0.0360444		AKT1S1, AKT2, GSK3B, MTOR, PDPK1
681	R-HSA-9705677	SARS-CoV-2 targets PDZ proteins in cell-cell junction	9.10732	10	0.00558659	0.0375372	0.0375372		MPP5, TJP1
682	R-HSA-191650	Regulation of gap junction activity	11.3841	10	0.00558659	0.038377	0.038377		SRC, TJP1
683	R-HSA-3656535	TGFBR1 LBD Mutants in Cancer	5.69207	10	0.00558659	0.038377	0.038377	TGFBR1	FKBP1A
684	R-HSA-6804757	Regulation of TP53 Degradation	5.05962	10	0.00558659	0.0397335	0.0397335	ATM	AKT2, MTOR, PDPK1, PPP2CB, PPP2R1A, PPP2R1B, PPP2R5C, USP7
685	R-HSA-5339562	Uptake and actions of bacterial toxins	6.28091	10	0.00558659	0.0404976	0.0404976		CD9, EEF2, HSP90AA1, HSP90AB1, MAP2K1, MAP2K2, MAP2K4, TXNRD1
686	R-HSA-6811440	Retrograde transport at the Trans-Golgi-Network	2.3233	10	0.00558659	0.0418253	0.0418253	PLIN3	IGF2R, NAPA, NAPG, RAB9A, USP6NL
687	R-HSA-975957	Nonsense Mediated Decay (NMD) enhanced by the Exon Junction Complex (EJC)	1.37395	10	0.00558659	0.0418334	0.0418334	RPS15	EIF4G1, ETF1, GSPT1, PABPC1, PPP2R1A, RPS19, RPS28
688	R-HSA-927802	Nonsense-Mediated Decay (NMD)	1.37395	10	0.00558659	0.0418334	0.0418334	RPS15	EIF4G1, ETF1, GSPT1, PABPC1, PPP2R1A, RPS19, RPS28
689	R-HSA-9032500	Activated NTRK2 signals through FYN	6.50523	10	0.00558659	0.0418405	0.0418405		RAC1, SRC
690	R-HSA-447038	NrCAM interactions	3.25261	10	0.00558659	0.0418405	0.0418405	DLG4	DLG3
691	R-HSA-202131	Metabolism of nitric oxide: NOS3 activation and regulation	9.10732	10	0.00558659	0.0419877	0.0419877		DDAH1, DNM2, HSP90AA1, NOSTRIN, SPR, WASL
692	R-HSA-9735869	SARS-CoV-1 modulates host translation machinery	1.19833	10	0.00558659	0.0425118	0.0425118	RPS15	RPS19, RPS28
693	R-HSA-425393	Transport of inorganic cations/anions and amino acids/oligopeptides	2.04915	10	0.00558659	0.0428162	0.0428162		AHCYL2, SLC12A6, SLC15A2, SLC1A5, SLC26A2, SLC38A2, SLC4A2, SLC4A7, SLC9A2
694	R-HSA-2730905	Role of LAT2/NTAL/LAB on calcium mobilization	2.10818	10	0.00558659	0.0428394	0.0428394		GRB2, LYN, PDPK1, PIK3R2, SHC1
695	R-HSA-6806003	Regulation of TP53 Expression and Degradation	4.92287	10	0.00558659	0.0431975	0.0431975	ATM	AKT2, MTOR, PDPK1, PPP2CB, PPP2R1A, PPP2R1B, PPP2R5C, USP7
696	R-HSA-400042	Adrenaline,noradrenaline inhibits insulin secretion	1.62631	10	0.00558659	0.0452946	0.0452946	GNB1	GNAI1, GNB2
697	R-HSA-5696395	Formation of Incision Complex in GG-NER	2.64748	10	0.00558659	0.0452946	0.0452946		CUL4A, RAD23A, RAD23B, UBE2N	PARP1
698	R-HSA-9035034	RHOF GTPase cycle	7.58943	10	0.00558659	0.0475382	0.0475382		ACTN1, ARHGAP1, ARHGAP12, ARHGAP5, BAIAP2L1, CAPZB, DIAPH1, MTMR1, MYO9B, PIK3R2, SLC4A7, SRGAP2, VANGL1	LMNB1
699	R-HSA-917937	Iron uptake and transport	5.01674	10	0.00558659	0.0484271	0.0484271		ACO1, ATP6V0D1, ATP6V1A, ATP6V1B2, ATP6V1D, ATP6V1E1, ATP6V1F, ATP6V1H, CAND1, GLRX3, IREB2, SKP1, STEAP2
700	R-HSA-72706	GTP hydrolysis and joining of the 60S ribosomal subunit	2.61936	10	0.00558659	0.0485767	0.0485767	RPL3, RPL4, RPL31	EIF2S1, EIF2S2, EIF2S3, EIF3I, EIF3J, EIF4A1, EIF4B, EIF4E, EIF4G1, EIF4H, EIF5B, RPS19, RPS28
701	R-HSA-5633007	Regulation of TP53 Activity	2.29115	10	0.00558659	0.0491142	0.0491142		AKT2, CDK5, CSNK2A1, MTOR, PDPK1, PIN1, PIP4K2B, PIP4K2C, PPP2CB, PPP2R1A, PPP2R1B, PPP2R5C, PRKAA1, PRMT5, RBBP4, USP7

## Sheet: Table S4
Table S4. Pathways regulated by Enz distinct factors
	ID	Term_Description	Fold_Enrichment	occurrence	support	lowest_p	highest_p	non_Signif_Snw_Genes	Up_regulated	Down_regulated
1	R-HSA-156902	Peptide chain elongation	36.2085	10	0.0285714	4.28994e-10	4.28994e-10			RPL4, RPL7, RPL7A, RPS11, RPS2, RPS3A, RPS4X, RPS8
2	R-HSA-192823	Viral mRNA Translation	35.8106	10	0.0285714	4.6995e-10	4.6995e-10			RPL4, RPL7, RPL7A, RPS11, RPS2, RPS3A, RPS4X, RPS8
3	R-HSA-2408557	Selenocysteine synthesis	35.0405	10	0.0285714	5.6221e-10	5.6221e-10			RPL4, RPL7, RPL7A, RPS11, RPS2, RPS3A, RPS4X, RPS8
4	R-HSA-72764	Eukaryotic Translation Termination	34.6677	10	0.0285714	6.13995e-10	6.13995e-10			RPL4, RPL7, RPL7A, RPS11, RPS2, RPS3A, RPS4X, RPS8
5	R-HSA-156842	Eukaryotic Translation Elongation	34.3028	10	0.0380952	6.69894e-10	6.69894e-10			RPL4, RPL7, RPL7A, RPS11, RPS2, RPS3A, RPS4X, RPS8
6	R-HSA-975956	Nonsense Mediated Decay (NMD) independent of the Exon Junction Complex (EJC)	33.9455	10	0.0285714	7.30183e-10	7.30183e-10			RPL4, RPL7, RPL7A, RPS11, RPS2, RPS3A, RPS4X, RPS8
7	R-HSA-72689	Formation of a pool of free 40S subunits	31.9487	10	0.0285714	1.20153e-09	1.20153e-09			RPL4, RPL7, RPL7A, RPS11, RPS2, RPS3A, RPS4X, RPS8
8	R-HSA-9633012	Response of EIF2AK4 (GCN2) to amino acid deficiency	31.9487	10	0.0285714	1.20153e-09	1.20153e-09			RPL4, RPL7, RPL7A, RPS11, RPS2, RPS3A, RPS4X, RPS8
9	R-HSA-2408522	Selenoamino acid metabolism	29.8969	10	0.0285714	2.06939e-09	2.06939e-09			RPL4, RPL7, RPL7A, RPS11, RPS2, RPS3A, RPS4X, RPS8
10	R-HSA-156827	L13a-mediated translational silencing of Ceruloplasmin expression	29.0961	10	0.0285714	2.58355e-09	2.58355e-09			RPL4, RPL7, RPL7A, RPS11, RPS2, RPS3A, RPS4X, RPS8
11	R-HSA-1799339	SRP-dependent cotranslational protein targeting to membrane	29.0961	10	0.0285714	2.58355e-09	2.58355e-09			RPL4, RPL7, RPL7A, RPS11, RPS2, RPS3A, RPS4X, RPS8
12	R-HSA-72706	GTP hydrolysis and joining of the 60S ribosomal subunit	28.8386	10	0.0285714	2.77806e-09	2.77806e-09			RPL4, RPL7, RPL7A, RPS11, RPS2, RPS3A, RPS4X, RPS8
13	R-HSA-975957	Nonsense Mediated Decay (NMD) enhanced by the Exon Junction Complex (EJC)	28.0928	10	0.0285714	3.44033e-09	3.44033e-09			RPL4, RPL7, RPL7A, RPS11, RPS2, RPS3A, RPS4X, RPS8
14	R-HSA-927802	Nonsense-Mediated Decay (NMD)	28.0928	10	0.0285714	3.44033e-09	3.44033e-09			RPL4, RPL7, RPL7A, RPS11, RPS2, RPS3A, RPS4X, RPS8
15	R-HSA-72737	Cap-dependent Translation Initiation	27.1564	10	0.0285714	4.53505e-09	4.53505e-09			RPL4, RPL7, RPL7A, RPS11, RPS2, RPS3A, RPS4X, RPS8
16	R-HSA-72613	Eukaryotic Translation Initiation	27.1564	10	0.0285714	4.53505e-09	4.53505e-09			RPL4, RPL7, RPL7A, RPS11, RPS2, RPS3A, RPS4X, RPS8
17	R-HSA-168273	Influenza Viral RNA Transcription and Replication	23.9615	10	0.0285714	1.25326e-08	1.25326e-08			RPL4, RPL7, RPL7A, RPS11, RPS2, RPS3A, RPS4X, RPS8
18	R-HSA-8875360	InlB-mediated entry of Listeria monocytogenes into host cell	108.625	10	0.0857143	1.97348e-08	1.97348e-08		HGS, SH3KBP1, STAM, STAM2
19	R-HSA-9711097	Cellular response to starvation	21.0243	10	0.0285714	3.60436e-08	3.60436e-08			RPL4, RPL7, RPL7A, RPS11, RPS2, RPS3A, RPS4X, RPS8
20	R-HSA-168255	Influenza Infection	20.8895	10	0.0285714	3.79601e-08	3.79601e-08			RPL4, RPL7, RPL7A, RPS11, RPS2, RPS3A, RPS4X, RPS8
21	R-HSA-8876384	Listeria monocytogenes entry into host cells	81.4691	10	0.0857143	6.99977e-08	6.99977e-08		HGS, SH3KBP1, STAM, STAM2
22	R-HSA-9010553	Regulation of expression of SLITs and ROBOs	19.2826	10	0.0285714	7.22574e-08	7.22574e-08			RPL4, RPL7, RPL7A, RPS11, RPS2, RPS3A, RPS4X, RPS8
23	R-HSA-6807004	Negative regulation of MET activity	77.5896	10	0.0857143	8.64554e-08	8.64554e-08		HGS, SH3KBP1, STAM, STAM2
24	R-HSA-6791226	Major pathway of rRNA processing in the nucleolus and cytosol	18.0042	10	0.0285714	1.25245e-07	1.25245e-07			RPL4, RPL7, RPL7A, RPS11, RPS2, RPS3A, RPS4X, RPS8
25	R-HSA-8868773	rRNA processing in the nucleus and cytosol	17.0616	10	0.0285714	1.92564e-07	1.92564e-07			RPL4, RPL7, RPL7A, RPS11, RPS2, RPS3A, RPS4X, RPS8
26	R-HSA-72312	rRNA processing	16.4584	10	0.0285714	2.56679e-07	2.56679e-07			RPL4, RPL7, RPL7A, RPS11, RPS2, RPS3A, RPS4X, RPS8
27	R-HSA-182971	EGFR downregulation	52.5607	10	0.0666667	4.53874e-07	4.53874e-07		HGS, SH3KBP1, STAM, STAM2
28	R-HSA-376176	Signaling by ROBO receptors	15.2279	10	0.0285714	4.76714e-07	4.76714e-07			RPL4, RPL7, RPL7A, RPS11, RPS2, RPS3A, RPS4X, RPS8
29	R-HSA-9735869	SARS-CoV-1 modulates host translation machinery	53.5981	10	0.00952381	2.67244e-06	2.67244e-06			RPS11, RPS2, RPS3A, RPS4X, RPS8
30	R-HSA-177929	Signaling by EGFR	40.7345	10	0.0380952	3.313e-06	3.313e-06		HGS, PAG1, SH3KBP1, STAM, STAM2
31	R-HSA-72766	Translation	11.8933	10	0.0190476	3.37117e-06	3.37117e-06			RPL4, RPL7, RPL7A, RPS11, RPS2, RPS3A, RPS4X, RPS8
32	R-HSA-9692914	SARS-CoV-1-host interactions	24.9395	10	0.00952381	5.70291e-06	5.70291e-06		PPIB	RPS11, RPS2, RPS3A, RPS4X, RPS8
33	R-HSA-6806834	Signaling by MET	30.3989	10	0.0380952	1.09995e-05	1.09995e-05		HGS, ITGA2, SH3KBP1, STAM, STAM2
34	R-HSA-9754678	SARS-CoV-2 modulates host translation machinery	40.7345	10	0.00952381	1.11604e-05	1.11604e-05			RPS11, RPS2, RPS3A, RPS4X, RPS8
35	R-HSA-72695	Formation of the ternary complex, and subsequently, the 43S complex	39.1678	10	0.00952381	1.36653e-05	1.36653e-05			RPS11, RPS2, RPS3A, RPS4X, RPS8
36	R-HSA-71291	Metabolism of amino acids and derivatives	10.3562	10	0.00952381	2.50475e-05	2.50475e-05			ASL, RPL4, RPL7, RPL7A, RPS11, RPS2, RPS3A, RPS4X, RPS8
37	R-HSA-72702	Ribosomal scanning and start codon recognition	34.5208	10	0.00952381	2.61593e-05	2.61593e-05			RPS11, RPS2, RPS3A, RPS4X, RPS8
38	R-HSA-72649	Translation initiation complex formation	34.5208	10	0.00952381	2.61593e-05	2.61593e-05			RPS11, RPS2, RPS3A, RPS4X, RPS8
39	R-HSA-72662	Activation of the mRNA upon binding of the cap-binding complex and eIFs, and subsequent binding to 43S	33.9455	10	0.00952381	2.8512e-05	2.8512e-05			RPS11, RPS2, RPS3A, RPS4X, RPS8
40	R-HSA-9678108	SARS-CoV-1 Infection	17.0914	10	0.00952381	5.56044e-05	5.56044e-05		PPIB	RPS11, RPS2, RPS3A, RPS4X, RPS8
41	R-HSA-8856825	Cargo recognition for clathrin-mediated endocytosis	19.7741	10	0.0380952	6.31217e-05	6.31217e-05		APOB, HGS, SH3KBP1, STAM, STAM2
42	R-HSA-9679506	SARS-CoV Infections	8.09296	10	0.00952381	0.000168599	0.000168599		ATP1A3, ATP1B1, PPIB, SH3KBP1	RPS11, RPS2, RPS3A, RPS4X, RPS8
43	R-HSA-8856828	Clathrin-mediated endocytosis	14.4449	10	0.0380952	0.000224024	0.000224024		APOB, HGS, SH3KBP1, STAM, STAM2
44	R-HSA-917729	Endosomal Sorting Complex Required For Transport (ESCRT)	39.4205	10	0.0380952	0.000290251	0.000290251		HGS, STAM, STAM2
45	R-HSA-9013420	RHOU GTPase cycle	30.5509	10	0.0380952	0.00063701	0.00063701		HGS, STAM, STAM2
46	R-HSA-9012999	RHO GTPase cycle	6.40768	10	0.0190476	0.00152344	0.00152344	GJA1	DSG1, DSP, HGS, HSPE1, STAM, STAM2, STOM
47	R-HSA-8866376	Reelin signalling pathway	81.4691	10	0.00952381	0.00242094	0.00242094	FYN	SH3KBP1
48	R-HSA-351906	Apoptotic cleavage of cell adhesion proteins	74.0628	10	0.00952381	0.00285325	0.00285325		DSG1, DSP
49	R-HSA-354194	GRB2:SOS provides linkage to MAPK signaling for Integrins	27.1564	10	0.00952381	0.00544581	0.00544581	PTK2	ITGB3
50	R-HSA-372708	p130Cas linkage to MAPK signaling for integrins	27.1564	10	0.00952381	0.00544581	0.00544581	PTK2	ITGB3
51	R-HSA-381183	ATF6 (ATF6-alpha) activates chaperone genes	81.4691	10	0.0571429	0.00583376	0.00583376		HSP90B1, HSPA5
52	R-HSA-381033	ATF6 (ATF6-alpha) activates chaperones	67.8909	10	0.0571429	0.00855414	0.00855414		HSP90B1, HSPA5
53	R-HSA-9705683	SARS-CoV-2-host interactions	10.2865	10	0.00952381	0.0111209	0.0111209			RPS11, RPS2, RPS3A, RPS4X, RPS8
54	R-HSA-5686938	Regulation of TLR by endogenous ligand	47.923	10	0.00952381	0.0117494	0.0117494		APOB, S100A9
55	R-HSA-354192	Integrin signaling	15.0869	10	0.0190476	0.0181916	0.0181916	SYK	ITGB3
56	R-HSA-983712	Ion channel transport	7.06379	10	0.0190476	0.0193156	0.0193156		ATP1A3, ATP1B1, STOM
57	R-HSA-180292	GAB1 signalosome	23.9615	10	0.0190476	0.0328543	0.0328543	GRB2	PAG1
58	R-HSA-3000170	Syndecan interactions	40.7345	10	0.00952381	0.0344245	0.0344245		ITGA2, ITGB3
59	R-HSA-76009	Platelet Aggregation (Plug Formation)	11.0093	10	0.0190476	0.0344968	0.0344968	SYK	ITGB3
60	R-HSA-111465	Apoptotic cleavage of cellular proteins	21.4392	10	0.00952381	0.0364111	0.0364111		DSG1, DSP
61	R-HSA-210991	Basigin interactions	32.5876	10	0.0285714	0.0388223	0.0388223		ATP1B1	BSG
62	R-HSA-3928664	Ephrin signaling	21.4392	10	0.00952381	0.0412946	0.0412946	FYN	EPHB3
63	R-HSA-9696264	RND3 GTPase cycle	19.3974	10	0.00952381	0.0445839	0.0445839		DSG1, DSP

## Sheet: Table S5
Table S5. 103 common up-regulated proteins in secreted LNCaP exosomes treated with SAL and Enz
AAMDC	CALM1	EPN1	GSS	MME	PLIN3	SLC9A1
ADAM10	CAP1	EPN3	HSPA4	NAMPT	PLP1	SLK
ADD1	CC2D1B	EPS15	HSPB1	NCK1	PLXNB2	SNAP23
ADD3	CHMP4B	ERBB2IP	HSPH1	NSF	RAB10	STIP1
AK1	CHP1	F11R	IGBP1	NUDC	RAB1B	STXBP3
AKT1	CNP	FKBP4	ITGA6	NUDT5	RAB22A	TARS
ANK3	CSDE1	FLNA	KIAA1522	OCLN	RAB7A	TFG
ANXA6	CTNND1	FLOT1	LASP1	PACSIN1	RABEP2	TLN1
ASRGL1	DIP2C	FLOT2	LIMCH1	PAK2	RALB	TRIM25
ATP11A	DLG1	GAPDH	LSR	PARK7	RDX	TXN
ATP1A1	DPP3	GARS	MACF1	PDCD5	ROBO1	USP5
ATP2B1	DYNLRB1	GDI2	MAP4K4	PDCD6IP	SELENBP1	VPS37A
ATP7A	EPB41	GNB1	MARVELD2	PFDN5	SH3GL1	ZDHHC5
BASP1	EPB41L1	GOLM1	MBP	PICALM	SLC12A2
C1orf21	EPB41L2	GPRIN1	MFGE8	PLEC	SLC12A7

## Sheet: Table S6
Table S6. 11 common down-regulated proteins in secreted LNCaP exosomes treated with SAL and Enz
AGRN	H2AFY	HNRNPD	LAMB2
GPC3	HIST1H4A	HSPG2	YBX1
H2AFX	HIST2H3A	LAMA3

## Sheet: Table S7
Table S7. 20 up-regulated proteins in SAL and down-regulated in Enz
ADAMTS1	C6orf132	IQGAP2	NEO1	PTPRF
AHNAK	COBLL1	MICALL2	NTPCR	RAB11FIP1
APPL2	EXOC1	MYO1B	PLCB3	STK39
C1orf116	EXOC2	MYO6	PPFIBP2	UAP1

## Sheet: Table S8
Table S8. 4 down-regulated proteins in SAL and up-regulated in Enz
FOLH1	PRDX1	SI	SLC44A1

## Sheet: Table S9
Table S9. 83 common up-regulated proteins in secreted LNCaP exosomes treated with SAL, Enz, Dar or AA
AAMDC	CAP1	FKBP4	MACF1	RAB10	STIP1
ADAM10	CHMP4B	FLNA	MARVELD2	RAB1B	STXBP3
ADD1	CHP1	FLOT1	MFGE8	RAB22A	TARS
ADD3	CNP	FLOT2	MME	RAB7A	TFG
AK1	CTNND1	GAPDH	NAMPT	RABEP2	TLN1
AKT1	DIP2C	GARS	NSF	RALB	TRIM25
ANK3	DLG1	GDI2	NUDT5	RDX	VPS37A
ANXA6	DPP3	GNB1	OCLN	ROBO1	ZDHHC5
ASRGL1	DYNLRB1	GPRIN1	PACSIN1	SELENBP1
ATP11A	EPB41L2	GSS	PAK2	SH3GL1
ATP2B1	EPN1	HSPB1	PDCD5	SLC12A2
ATP7A	EPN3	HSPH1	PFDN5	SLC12A7
BASP1	EPS15	ITGA6	PLIN3	SLC9A1
C1orf21	ERBB2IP	KIAA1522	PLP1	SLK
CALM1	F11R	LASP1	PLXNB2	SNAP23
